# Supplementary material for: A proteomics approach reveals molecular manipulators of distinct cellular processes in the salivary glands of Glossina m. morsitans in response to Trypanosoma b. brucei infections
Source: Parasit Vectors. 2016 Aug 2;9:424. doi: 10.1186/s13071-016-1714-z (PMC4969678; doi:10.1186/s13071-016-1714-z)
Supplement: Additional file 1: Table S1. — 523 non-redundant protein groups identified by LC-MS/MS. Table S2. 362 protein groups specific to the host vector. Table S3. 158 protein groups specific to the parasite identified in parasitized SG of G. m. morsitans. Table S4. Four bacterial endosymbiont proteins identified in the G. m. morsitans by LC-MS/MS. Table S5. 276 protein groups upregulated in the parasitized SGs of G. m. morsitans. Table S6. 32 protein groups significantly upregulated in the parasitized SG of G. m. morsitans. Table S7. 81 protein groups downregulated in parasitized SGs. Table S8. Four host proteins not affected by parasite infection. Table S9. Distribution of GO terms associated with biological processes. Table S10. GO terms associated with molecular functions. Table S11. GO terms associated with cellular compartments. Table S12. 225 protein pairs with significant interacting probabilities (≥0.2) determined by FpClass. (XLSX 352 kb) [file 13071_2016_1714_MOESM1_ESM.xlsx]

## Sheet: Table S1
Table S1: 523 non-redundant protein group identified by LC-MS/MS after removal of hits to the contaminant database, single peptide hits and hits to the decoy (reverse) database.
Majority protein IDs	Fasta headers	Log Total iBAQ Intensity	Ratio (parasitized/uninfected)	Host (Glossina) proteins	Parasite (Trypanosoma) proteins	Symbiont (Sodalis/Wigglesworthia) proteins	LFQ intensity Non1	LFQ intensity Non2	LFQ intensity Non3	LFQ intensity Tbb1	LFQ intensity Tbb2	LFQ intensity Tbb3	Contaminant	t-test Significant	id	Proteins	Peptides	Unique peptides	Sequence coverage [%]	Mol. weight [kDa]	Sequence length	PEP	iBAQ	iBAQ Non1	iBAQ Non2	iBAQ Non3	iBAQ Tbb1	iBAQ Tbb2	iBAQ Tbb3	-Log t-test p value	t-test Difference	Protein IDs	Protein names	Gene names
D3TMW5	>tr|D3TMW5|D3TMW5_GLOMM Tsal2 protein OS=Glossina morsitans morsitans PE=2 SV=1	-0.531404	9.48373	9.48373			9.7648	9.64388	9.84274	9.20976	9.30687	9.14057			451	1	50	2	87.9	43.955	388	0	9.48373	8.74672	8.81457	8.72618	8.79358	8.58126	8.47728	2.67192	-0.531404	D3TMW5
D3TLK6	>tr|D3TLK6|D3TLK6_GLOMM Salivary gland growth factor-1 OS=Glossina morsitans morsitans PE=2 SV=1	-0.485013	9.46303	9.46303			9.81602	9.77477	9.8712	9.2884	9.38485	9.33369			347	1	66	5	78.9	56.59	494	0	9.46303	8.64098	8.82698	8.75669	8.62152	8.61011	8.60036	3.59947	-0.485013	D3TLK6
Q9NBA6;D3TQL1	>tr|Q9NBA6|Q9NBA6_GLOMM Antigen 5 OS=Glossina morsitans morsitans PE=2 SV=1;>tr|D3TQL1|D3TQL1_GLOMM Salivary antigen 5 variant OS=Glossina morsitans morsitans PE=2 SV=1	-0.690743	9.36382	9.36382			9.64535	9.61435	9.71229	8.98083	9.0732	8.84572			850	2	32	18	78.4	28.925	259	0	9.36382	8.76069	8.67198	8.66669	8.43639	8.40212	8.43955	3.17831	-0.690743	Q9NBA6;D3TQL1
D3TS87;Q9NBA5	>tr|D3TS87|D3TS87_GLOMM Tsal1 protein OS=Glossina morsitans morsitans PE=2 SV=1;>tr|Q9NBA5|Q9NBA5_GLOMM Tsal1 protein OS=Glossina morsitans morsitans PE=2 SV=1	-0.580443	9.20911	9.20911			9.56598	9.45972	9.53293	9.01397	9.07846	8.72487			732	5	45	20	87	45.613	399	0	9.20911	8.41128	8.62427	8.46318	8.53505	8.29092	8.04509	2.16484	-0.580443	D3TS87;Q9NBA5;D3TLF3;D3TSF8;D3TKY6
Q95P65;D3TRV7	>tr|Q95P65|Q95P65_GLOMM 5-nucleotidase-related protein OS=Glossina morsitans morsitans PE=2 SV=1;>tr|D3TRV7|D3TRV7_GLOMM 5-nucleotidase family salivary protein OS=Glossina morsitans morsitans PE=2 SV=1	-0.582672	8.79549	8.79549			9.22305	9.05744	9.06919	8.52349	8.60314	8.47503			849	2	37	37	67.2	62.064	555	0	8.79549	8.08849	8.22154	8.03802	7.96059	7.88541	7.7635	3.06383	-0.582672	Q95P65;D3TRV7
D3TQW4	>tr|D3TQW4|D3TQW4_GLOMM Adenosine deaminase-related growth factor C OS=Glossina morsitans morsitans PE=2 SV=1	-0.383463	8.72878	8.72878			9.12885	8.99994	8.98748	8.66062	8.77817	8.52709			636	1	39	32	65.6	62.2	535	0	8.72878	7.92849	8.06043	7.95975	7.98933	7.95853	7.74939	1.96141	-0.383463	D3TQW4
A3FMN3;Q9NBA4	>tr|A3FMN3|A3FMN3_GLOMM Tsal2 form A OS=Glossina morsitans morsitans GN=tsal2a PE=2 SV=1;>tr|Q9NBA4|Q9NBA4_GLOMM Tsal2 protein OS=Glossina morsitans morsitans PE=2 SV=1	-0.52273	8.70771	8.70771			9.03579	8.71897	9.03048	8.51837	8.40133	8.29734			1	2	48	9	84.5	44.001	388	0	8.70771	8.0461	7.91459	7.87305	8.10061	7.83996	7.6714	1.88486	-0.52273	A3FMN3;Q9NBA4
D3TPT6	>tr|D3TPT6|D3TPT6_GLOMM Actin 87E OS=Glossina morsitans morsitans PE=2 SV=1	0.0991882	8.64729	8.64729			8.61074	8.74521	8.22094	8.73317	8.45199	8.6893			572	1	25	1	72.1	41.831	376	9.0916e-265	8.64729	7.51826	7.97253	7.34795	8.1767	7.75469	7.94311	0.214218	0.0991882	D3TPT6
D3TKU2	>tr|D3TKU2|D3TKU2_GLOMM Adenine deaminase (Fragment) OS=Glossina morsitans morsitans PE=2 SV=1	-0.465573	8.47982	8.47982			8.37669	8.46105	8.52836	8.02375	8.01812	7.92751			300	1	20	2	46.7	24.14	210	0	8.47982	7.61271	7.87983	7.73009	7.76057	7.60453	7.52482	3.00748	-0.465573	D3TKU2
A3RGB2;D3TKU0	>tr|A3RGB2|A3RGB2_GLOMM 5 nucleotidase OS=Glossina morsitans morsitans GN=sgp3 PE=2 SV=1;>tr|D3TKU0|D3TKU0_GLOMM Putative salivary 5nucleotidase/apyrase (Fragment) OS=Glossina morsitans morsitans PE=2 SV=1	-0.436041	8.44928	8.44928			9.18817	8.81656	9.11664	8.5414	8.49482	8.77702			5	3	30	30	27.7	100.2	871	0	8.44928	7.70836	7.75764	7.66559	7.68134	7.61155	7.5781	1.4152	-0.436041	A3RGB2;D3TKU0;D3TKU1
Q9U7C5	>tr|Q9U7C5|Q9U7C5_GLOMM Salivary gland growth factor-2 OS=Glossina morsitans morsitans GN=TSGF-2 PE=2 SV=1	-0.540428	8.4029	8.4029			8.79279	8.71394	8.74095	8.34155	8.28961	7.99523			853	1	40	40	57.1	58.222	506	0	8.4029	7.626	7.85905	7.63896	7.64315	7.51677	7.25377	2.09462	-0.540428	Q9U7C5
D3TR78	>tr|D3TR78|D3TR78_GLOMM Lectin OS=Glossina morsitans morsitans PE=2 SV=1	-0.361384	8.38691	8.38691			8.6762	8.50398	8.65819	8.22976	8.34618	8.17829			655	2	16	16	63.3	19.762	169	5.2452e-160	8.38691	7.68812	7.66845	7.65513	7.5094	7.5593	7.53904	2.09261	-0.361384	D3TR78;D3TR85
D3TPN5	>tr|D3TPN5|D3TPN5_GLOMM Arginine kinase OS=Glossina morsitans morsitans PE=2 SV=1	0.186751	8.04033	8.04033			8.03651	7.7689	7.918	8.05111	8.1561	8.07646			562	1	26	25	65.4	40.029	356	2.9731e-269	8.04033	7.00467	7.01916	6.95105	7.52849	7.42246	7.3014	1.04912	0.186751	D3TPN5
Q9U7C6	>tr|Q9U7C6|Q9U7C6_GLOMM Salivary gland growth factor-1 OS=Glossina morsitans morsitans GN=TSGF-1 PE=2 SV=1	-0.241121	8.0249	8.0249			8.49661	7.8865	8.41759	7.75993	8.2045	8.11291			854	1	63	2	76.3	56.631	494	0	8.0249	7.30445	7.14603	7.33945	7.08422	7.32315	7.223	0.441007	-0.241121	Q9U7C6
D3TQC9	>tr|D3TQC9|D3TQC9_GLOMM Muscle LIM protein at 84B OS=Glossina morsitans morsitans PE=4 SV=1	0.316426	7.89742	7.89742			7.63927	7.43846	7.68628	7.8413	8.03691	7.83508			604	1	6	1	61.3	10.077	93	2.559e-21	7.89742	6.81914	6.95285	7.01123	7.03643	7.36844	7.27653	1.45714	0.316426	D3TQC9
C9ZIG3;P04106;Q4GYY5;C9ZIG6	>tr|C9ZIG3|C9ZIG3_TRYB9 Alpha tubulin OS=Trypanosoma brucei gambiense (strain MHOM/CI/86/DAL972) GN=TbgDal_I1360 PE=3 SV=1;>sp|P04106|TBA_TRYBR Tubulin alpha chain OS=Trypanosoma brucei rhodesiense PE=3 SV=1;>tr|Q4GYY5|Q4GYY5_TRYB2 Alpha tubulin OS=Trypan	1.35276	7.79752		7.79752		6.56567	6.56072	6.52884	8.16498	7.63303	7.91548		+	18	6	24	17	65.6	49.656	450	1.6181e-284	7.79752	5.76375	6.17099	5.84588	7.52573	6.99825	7.2164	3.03229	1.35276	C9ZIG3;P04106;Q4GYY5;C9ZIG6;C9ZIG1;C9ZIG5	Tubulin alpha chain	TbgDal_I1360;TbgDal_I1390
D3TQ00	>tr|D3TQ00|D3TQ00_GLOMM Myosin heavy chain OS=Glossina morsitans morsitans PE=2 SV=1	0.0839656	7.79432	7.79432			7.93603	8.54731	7.8369	8.46367	8.37581	7.73265			583	1	68	68	67.1	87.317	761	0	7.79432	6.30505	7.24202	6.31423	7.315	7.2387	6.4405	0.0936566	0.0839656	D3TQ00
D3TRK1	>tr|D3TRK1|D3TRK1_GLOMM Trehalose-6-phosphate synthase component TPS1 OS=Glossina morsitans morsitans PE=2 SV=1	-0.294767	7.74025	7.74025			7.71927	7.71646	7.70418	7.52207	7.41323	7.32031			677	1	18	18	57.2	31.361	276	8.9564e-145	7.74025	6.85027	7.07813	6.81311	7.16197	6.94887	6.77952	2.13775	-0.294767	D3TRK1
D3TLM8	>tr|D3TLM8|D3TLM8_GLOMM Multifunctional chaperone OS=Glossina morsitans morsitans PE=2 SV=1	0.357405	7.69068	7.69068			7.27779	7.41008	7.36687	7.7048	7.76995	7.65221			355	1	13	11	59.7	28.213	248	0	7.69068	6.49632	6.82213	6.4809	7.14501	6.97397	7.10965	2.63768	0.357405	D3TLM8
A1XXJ2;C9ZIG2;P04107;Q4GYY6;D3TNX9;C9ZIG7	>tr|A1XXJ2|A1XXJ2_TRYEV Beta tubulin OS=Trypanosoma evansi PE=2 SV=1;>tr|C9ZIG2|C9ZIG2_TRYB9 Beta tubulin OS=Trypanosoma brucei gambiense (strain MHOM/CI/86/DAL972) GN=TbgDal_I1350 PE=3 SV=1;>sp|P04107|TBB_TRYBR Tubulin beta chain OS=Trypanosoma brucei rh	1.62092	7.65962		7.65962		6.37851	5.76014	6.21856	7.93464	7.41442	7.87089		+	0	7	20	20	63.9	49.528	441	0	7.65962	5.39492	4.8357	5.221	7.36668	6.86849	7.16239	2.55231	1.62092	A1XXJ2;C9ZIG2;P04107;Q4GYY6;D3TNX9;C9ZIG7;O96855	Tubulin beta chain	TbgDal_I1400
D3TRW4	>tr|D3TRW4|D3TRW4_GLOMM ATP synthase subunit beta OS=Glossina morsitans morsitans PE=2 SV=1	0.201838	7.61983	7.61983			7.59586	7.65363	7.33991	7.90887	7.61794	7.6681			702	2	21	20	64.3	54.579	507	4.4131e-277	7.61983	6.48173	6.76311	6.3794	7.22544	6.80333	6.86241	0.698406	0.201838	D3TRW4;H6Q487
D3TN30	>tr|D3TN30|D3TN30_GLOMM Cytochrome c OS=Glossina morsitans morsitans PE=3 SV=1	0.292335	7.6154	7.6154			7.60275	7.37446	7.75992	7.86292	7.95729	7.79392			474	1	7	7	54.6	11.768	108	5.7353e-93	7.6154	6.56712	6.62464	6.83931	6.86499	6.93389	7.02202	1.13145	0.292335	D3TN30
D3TR28	>tr|D3TR28|D3TR28_GLOMM Calponin OS=Glossina morsitans morsitans PE=2 SV=1	0.012572	7.60444	7.60444			7.50622	7.38911	7.54098	7.34938	7.62286	7.5018			644	1	15	15	81.5	20.152	184	5.0541e-120	7.60444	6.61096	6.72086	6.70177	6.78734	7.01891	6.96721	0.0470417	0.012572	D3TR28
D3TLI1	>tr|D3TLI1|D3TLI1_GLOMM Troponin OS=Glossina morsitans morsitans PE=2 SV=1	0.124374	7.51993	7.51993			6.89268	7.40193	6.89224	7.2184	7.07085	7.27072			339	1	9	9	36.1	24.523	208	2.4523e-217	7.51993	6.22368	6.87624	6.27708	6.82305	6.72682	7.0016	0.277594	0.124374	D3TLI1
D3TQ27	>tr|D3TQ27|D3TQ27_GLOMM Actin depolymerizing factor OS=Glossina morsitans morsitans PE=2 SV=1	0.475458	7.4666	7.4666			7.25679	7.12804	7.2411	7.60914	7.73304	7.71013			586	1	12	12	73	17.167	148	2.6963e-90	7.4666	6.3352	6.4118	6.36816	6.8326	6.7769	6.974	2.98804	0.475458	D3TQ27
D3TNV8	>tr|D3TNV8|D3TNV8_GLOMM Elongation factor 1-alpha OS=Glossina morsitans morsitans PE=2 SV=1	-0.145858	7.45826	7.45826			7.72694	7.46186	7.59786	7.5235	7.41709	7.40849			523	2	18	13	60.9	50.403	463	2.7532e-68	7.45826	6.52809	6.66097	6.5648	6.92998	6.66592	6.59716	0.79235	-0.145858	D3TNV8;L7NUC4
D3TQW6	>tr|D3TQW6|D3TQW6_GLOMM Salivary secreted adenosine OS=Glossina morsitans morsitans PE=2 SV=1	-1.96227	7.45533	7.45533			7.2401	7.75598	7.6484	6.58304	4	6.17464		+	637	1	20	2	29.2	41.221	349	0	7.45533	6.89267	6.94481	6.53263	6.68629	6.51859	5.54285	1.12964	-1.96227	D3TQW6
D3TS01	>tr|D3TS01|D3TS01_GLOMM Nucleoside diphosphate kinase OS=Glossina morsitans morsitans PE=2 SV=1	0.149204	7.44001	7.44001			7.38412	7.33171	7.54004	7.48775	7.63803	7.57771			714	1	7	7	49.4	18.846	168	6.6477e-61	7.44001	6.40355	6.5955	6.63253	6.70569	6.74314	6.79005	0.913049	0.149204	D3TS01
D3TQK0	>tr|D3TQK0|D3TQK0_GLOMM Actin 5C OS=Glossina morsitans morsitans PE=2 SV=1	0.284129	7.41755	7.41755			7.306	7.26477	7.25614	7.709	7.43824	7.53205			617	1	24	7	67.8	41.821	376	7.7122e-225	7.41755	6.25174	6.54989	6.30511	6.98478	6.62991	6.68864	1.60937	0.284129	D3TQK0
D3TSQ1	>tr|D3TSQ1|D3TSQ1_GLOMM Hypothetical secreted protein OS=Glossina morsitans morsitans PE=2 SV=1	-0.792614	7.41201	7.41201			7.49679	7.26846	7.62613	6.51975	6.63824	6.85556			752	1	5	5	31.9	22.032	185	1.2203e-26	7.41201	6.68013	6.8557	6.85395	6.3323	6.40019	6.31298	2.27974	-0.792614	D3TSQ1
D3TQ28	>tr|D3TQ28|D3TQ28_GLOMM Myosin class II heavy chain OS=Glossina morsitans morsitans PE=2 SV=1	0.0801158	7.40849	7.40849			7.43359	8.09583	7.31796	7.96068	7.85561	7.27145			587	2	42	42	65.5	72.913	623	0	7.40849	5.98113	6.89735	5.97335	6.86727	6.83674	6.20115	0.0879777	0.0801158	D3TQ28;REV__Q38BY8
D3TLF0	>tr|D3TLF0|D3TLF0_GLOMM Malate dehydrogenase OS=Glossina morsitans morsitans PE=2 SV=1	-0.0704703	7.40209	7.40209			7.36348	7.30214	7.42246	7.19293	7.33748	7.34626			325	1	16	16	52.3	36.119	333	1.4145e-103	7.40209	6.35622	6.56513	6.34134	6.84684	6.73869	6.66216	0.50887	-0.0704703	D3TLF0
D3TR42	>tr|D3TR42|D3TR42_GLOMM ATP synthase subunit alpha OS=Glossina morsitans morsitans PE=2 SV=1	0.11576	7.38616	7.38616			7.48246	7.57878	7.35536	7.77396	7.45139	7.53852			647	2	19	19	39.7	59.489	552	9.6562e-211	7.38616	6.24381	6.56236	6.2331	6.90291	6.62216	6.70162	0.425988	0.11576	D3TR42;H6Q485
D3TRS6	>tr|D3TRS6|D3TRS6_GLOMM Annexin OS=Glossina morsitans morsitans PE=2 SV=1	0.73637	7.38537	7.38537			6.93299	6.43427	6.8345	7.39081	7.49762	7.52243			686	1	15	15	46.6	36.073	324	2.6707e-41	7.38537	5.95466	5.78934	5.94443	6.98726	6.82558	6.73935	2.02073	0.73637	D3TRS6
D3TR30;Q27U48	>tr|D3TR30|D3TR30_GLOMM Tubulin beta-1 chain OS=Glossina morsitans morsitans PE=2 SV=1;>sp|Q27U48|TBB1_GLOMM Tubulin beta-1 chain OS=Glossina morsitans morsitans PE=2 SV=1	0.679993	7.36962	7.36962			6.70202	6.94963	6.73795	7.48466	7.44522	7.49971			645	3	22	22	66.2	50.161	447	0	7.36962	5.85901	6.24662	5.95317	6.94755	6.68831	6.79904	3.00075	0.679993	D3TR30;Q27U48;K4QBN1
D3TPL1	>tr|D3TPL1|D3TPL1_GLOMM Heat shock protein cognate 4 OS=Glossina morsitans morsitans PE=2 SV=1	0.349635	7.3249	7.3249			7.19648	7.22919	7.22404	7.36609	7.60742	7.72511			561	1	24	22	46.2	60.841	556	1.7371e-119	7.3249	6.13319	6.44798	6.3119	6.64641	6.75575	6.68003	1.52122	0.349635	D3TPL1
C9ZL57;O77404;Q57WB2;Q57WB4	>tr|C9ZL57|C9ZL57_TRYB9 Tryparedoxin OS=Trypanosoma brucei gambiense (strain MHOM/CI/86/DAL972) GN=TbgDal_III4070 PE=4 SV=1;>sp|O77404|TYPX_TRYBB Tryparedoxin OS=Trypanosoma brucei brucei PE=1 SV=1;>tr|Q57WB2|Q57WB2_TRYB2 Tryparedoxin OS=Trypanosoma bruce	3.26435	7.32195		7.32195		4	4	4	6.80981	7.40458	7.57867		+	47	4	6	6	55.9	15.76	143	8.2796e-17	7.32195	NaN	NaN	NaN	6.85384	6.74328	6.91945	3.82396	3.26435	C9ZL57;O77404;Q57WB2;Q57WB4	Tryparedoxin	Tb927.3.3760;Tb927.3.3780
D3TRP1	>tr|D3TRP1|D3TRP1_GLOMM Multifunctional chaperone OS=Glossina morsitans morsitans PE=2 SV=1	0.393316	7.31988	7.31988			6.82312	6.99957	7.06502	7.41751	7.26033	7.38982			681	2	15	13	55.5	29.204	256	2.5137e-101	7.31988	6.06729	6.40642	6.19678	6.77763	6.61638	6.73802	1.97301	0.393316	D3TRP1;Q4Q198
D3TQG7;Q9BMF4	>tr|D3TQG7|D3TQG7_GLOMM Alpha tubulin OS=Glossina morsitans morsitans PE=2 SV=1;>tr|Q9BMF4|Q9BMF4_GLOMM Alpha tubulin (Fragment) OS=Glossina morsitans morsitans PE=2 SV=2	0.563667	7.31969	7.31969			6.95656	6.99926	6.64153	7.53761	7.43035	7.3204			612	2	19	12	55.1	49.908	450	0	7.31969	5.99589	6.27985	5.89802	6.92133	6.68546	6.6023	1.92116	0.563667	D3TQG7;Q9BMF4
D3TSA7	>tr|D3TSA7|D3TSA7_GLOMM Glutathione S-transferase OS=Glossina morsitans morsitans PE=2 SV=1	0.515124	7.31431	7.31431			6.54162	6.76618	6.87744	7.18219	7.2395	7.30893			735	1	11	11	59.6	23.704	208	3.8717e-50	7.31431	5.86439	6.13268	6.18865	6.73319	6.6976	6.8191	2.09138	0.515124	D3TSA7
Q694A5	>tr|Q694A5|Q694A5_GLOMM Putative thioredoxin peroxidase 1 OS=Glossina morsitans morsitans PE=2 SV=1	0.24369	7.31385	7.31385			6.65447	7.13056	7.17467	7.21128	7.20431	7.27517			839	1	10	9	62.4	21.886	194	1.8757e-49	7.31385	5.94829	6.42423	6.3428	6.6881	6.63185	6.75537	0.656293	0.24369	Q694A5
D3TRU0;Q4U3L0	>tr|D3TRU0|D3TRU0_GLOMM Glyceraldehyde-3-phosphate dehydrogenase OS=Glossina morsitans morsitans PE=2 SV=1;>sp|Q4U3L0|G3P_GLOMM Glyceraldehyde-3-phosphate dehydrogenase OS=Glossina morsitans morsitans GN=Gapdh PE=2 SV=1	0.0499029	7.28919	7.28919			7.28508	7.05111	7.34242	7.24301	7.38666	7.19866			691	2	11	10	48	35.662	333	3.0683e-151	7.28919	6.30185	6.37254	6.30608	6.74608	6.6704	6.45051	0.179641	0.0499029	D3TRU0;Q4U3L0
Q38CW0;C9ZZP2;C9ZZP0;C9ZZP9	>tr|Q38CW0|Q38CW0_TRYB2 BARP protein OS=Trypanosoma brucei brucei (strain 927/4 GUTat10.1) GN=Tb09.244.2510 PE=4 SV=1;>tr|C9ZZP2|C9ZZP2_TRYB9 BARP protein OS=Trypanosoma brucei gambiense (strain MHOM/CI/86/DAL972) GN=TbgDal_IX9670 PE=4 SV=1;>tr|C9ZZP0|C9Z	3.14108	7.28414		7.28414		4	4	4	7.11588	7.12969	7.17768		+	815	6	8	4	47.5	27.361	259	6.2512e-124	7.28414	NaN	4.85482	NaN	6.99012	6.78066	6.5258	8.12024	3.14108	Q38CW0;C9ZZP2;C9ZZP0;C9ZZP9;C9ZZN9;Q38CV1		Tb09.244.2510;TbgDal_IX9650;TbgDal_IX9740
D3TPU5;D3TKT1	>tr|D3TPU5|D3TPU5_GLOMM Fructose-bisphosphate aldolase OS=Glossina morsitans morsitans PE=2 SV=1;>tr|D3TKT1|D3TKT1_GLOMM Fructose-biphosphate aldolase (Fragment) OS=Glossina morsitans morsitans PE=2 SV=1	-0.0995026	7.27919	7.27919			7.41835	7.23401	7.2502	7.13615	7.34044	7.12746			575	2	14	2	54.1	39.816	364	9.9073e-127	7.27919	6.34187	6.40439	6.27859	6.74351	6.6418	6.39122	0.472962	-0.0995026	D3TPU5;D3TKT1
D3TLF9	>tr|D3TLF9|D3TLF9_GLOMM NAD-dependent malate dehydrogenase OS=Glossina morsitans morsitans PE=2 SV=1	0.0792882	7.25496	7.25496			7.10887	6.96531	7.39222	7.28049	7.25191	7.17187			330	1	17	17	72.6	35.439	336	1.8947e-132	7.25496	6.06217	6.34561	6.29539	6.78492	6.60826	6.39632	0.241358	0.0792882	D3TLF9
D3TNC2	>tr|D3TNC2|D3TNC2_GLOMM Radixin OS=Glossina morsitans morsitans PE=2 SV=1	0.695057	7.24204	7.24204			7.17664	6.99006	6.99087	7.78785	7.61444	7.84044			490	1	32	32	51.3	68.053	575	1.1419e-176	7.24204	5.77095	6.16658	6.07423	6.75359	6.63481	6.62658	2.77912	0.695057	D3TNC2
D3TQS9;Q0QHL3	>tr|D3TQS9|D3TQS9_GLOMM Citrate synthase OS=Glossina morsitans morsitans PE=2 SV=1;>sp|Q0QHL3|CISY_GLOMM Probable citrate synthase, mitochondrial OS=Glossina morsitans morsitans PE=2 SV=1	0.138542	7.24062	7.24062			7.13764	7.10745	7.17423	7.30027	7.42033	7.11434			629	2	16	16	40.9	51.863	465	9.7235e-98	7.24062	6.16533	6.34355	6.23065	6.65855	6.67385	6.44067	0.692751	0.138542	D3TQS9;Q0QHL3
D3TMT7	>tr|D3TMT7|D3TMT7_GLOMM Peptidyl-prolyl cis-trans isomerase OS=Glossina morsitans morsitans PE=2 SV=1	0.324629	7.23623	7.23623			7.46456	7.2072	7.35453	7.56153	7.73022	7.70844			448	2	6	6	37.7	23.716	220	7.6854e-35	7.23623	6.11297	6.23287	6.2536	6.52037	6.61304	6.7	1.62327	0.324629	D3TMT7;D3TQF1
D3TRU9	>tr|D3TRU9|D3TRU9_GLOMM Dihydrolipoyl dehydrogenase OS=Glossina morsitans morsitans PE=2 SV=1	0.142799	7.22616	7.22616			7.14195	7.15069	7.13197	7.27823	7.31376	7.26103			696	1	19	19	54.3	53.276	505	4.0496e-283	7.22616	6.11099	6.37499	6.1593	6.63635	6.57743	6.55859	3.01432	0.142799	D3TRU9
D3TP61	>tr|D3TP61|D3TP61_GLOMM Actin filament-coating protein tropomyosin OS=Glossina morsitans morsitans PE=2 SV=1	0.0856295	7.20833	7.20833			7.20393	7.00642	6.82912	7.09885	6.95282	7.2447			542	2	17	16	58.6	32.772	285	3.2475e-128	7.20833	6.33052	6.39524	5.70775	6.66365	6.40181	6.58979	0.246941	0.0856295	D3TP61;D3TP64
C9ZIF6;Q4GYZ5	>tr|C9ZIF6|C9ZIF6_TRYB9 Calpain-like protein, putative OS=Trypanosoma brucei gambiense (strain MHOM/CI/86/DAL972) GN=TbgDal_I1310 PE=4 SV=1;>tr|Q4GYZ5|Q4GYZ5_TRYB2 Calpain-like protein, putative OS=Trypanosoma brucei brucei (strain 927/4 GUTat10.1) GN=TB9	2.99914	7.19025		7.19025		4	4	4	6.63725	7.14063	7.21953		+	17	2	3	2	22.7	13.899	128	8.4447e-08	7.19025	3.94807	4.00979	3.96248	6.40922	6.71818	6.8852	4.09663	2.99914	C9ZIF6;Q4GYZ5		TbgDal_I1310;TB927.1.2260
D3TS62	>tr|D3TS62|D3TS62_GLOMM Troponin OS=Glossina morsitans morsitans PE=2 SV=1	0.165088	7.16489	7.16489			6.54809	7.08568	6.63663	7.00612	6.66651	7.09304			725	1	13	13	27.9	47.321	394	1.9044e-170	7.16489	5.73692	6.55745	6.02682	6.59891	6.27404	6.55009	0.320395	0.165088	D3TS62
D3TQD6;D3TKT4	>tr|D3TQD6|D3TQD6_GLOMM Profilin OS=Glossina morsitans morsitans PE=2 SV=1;>tr|D3TKT4|D3TKT4_GLOMM Profilin (Fragment) OS=Glossina morsitans morsitans PE=2 SV=1	0.518607	7.13777	7.13777			6.95153	6.80227	7.10544	7.44508	7.52952	7.44047			297	2	3	3	33.3	13.86	126	2.1938e-22	7.13777	5.84637	5.8943	6.2293	6.59425	6.50425	6.53521	2.30895	0.518607	D3TQD6;D3TKT4
D3TLJ9	>tr|D3TLJ9|D3TLJ9_GLOMM Lysosomal-associated membrane protein OS=Glossina morsitans morsitans PE=2 SV=1	0.244931	7.13729	7.13729			6.82699	6.60304	6.89074	7.07243	6.83918	7.14395			345	1	2	2	7.1	33.744	308	1.952e-40	7.13729	6.0162	6.10551	6.15637	6.64444	6.33746	6.5298	0.901082	0.244931	D3TLJ9
Q26842;Q26839;Q9BKE7;P21840	>tr|Q26842|Q26842_9TRYP Variant surface glycoprotein (Fragment) OS=Trypanosoma brucei GN=MVAT5-RX2 PE=4 SV=1;>tr|Q26839|Q26839_9TRYP Variant surface glycoprotein OS=Trypanosoma brucei GN=MVAT5-RX2 VSG PE=2 SV=1;>tr|Q9BKE7|Q9BKE7_9TRYP Metacyclic variable	3.33302	7.10158		7.10158		4	4	4	7.45199	7.26418	7.28289		+	795	63	17	16	45.3	53.964	517	0	7.10158	3.65599	NaN	NaN	6.74885	6.5386	6.55211	6.20942	3.33302	Q26842;Q26839;Q9BKE7;P21840;M4SYQ2;Q57TR5;M4TDW4;M4SWU7;B3GVF9;P26334;M4TD16;Q26841;Q4FK95;M4T1L8;Q571W3;Q4FKK1;M4TD49;Q57TR9;M4T1N9;M4T009;Q26810;M4SY32;M4T017;Q4FKK9;M4SX23;Q571V7;M4SWN5;M4SX39;M4T042;M4SY57;M4TDB6;P06014;Q968K6;M4T1Y6;P06016;O76421;Q26	Variant surface glycoprotein MVAT5	MVAT5-RX2;MVAT5-RX2 VSG;mvsg5
D3TLR9;K7ZIJ5	>tr|D3TLR9|D3TLR9_GLOMM Triosephosphate isomerase OS=Glossina morsitans morsitans PE=2 SV=1;>tr|K7ZIJ5|K7ZIJ5_9MUSC Triosephosphate isomerase (Fragment) OS=Glossina morsitans GN=tpi PE=2 SV=1	0.131337	7.0993	7.0993			7.11777	7.20677	7.14461	7.24954	7.32642	7.2872			362	2	15	15	70.4	27.072	247	4.2738e-93	7.0993	6.04052	6.64454	5.89957	6.20922	6.19243	6.49004	1.72316	0.131337	D3TLR9;K7ZIJ5
C9ZZQ0;C9ZZP3;Q38CV3	>tr|C9ZZQ0|C9ZZQ0_TRYB9 BARP protein (Fragment) OS=Trypanosoma brucei gambiense (strain MHOM/CI/86/DAL972) GN=TbgDal_IX9750 PE=4 SV=1;>tr|C9ZZP3|C9ZZP3_TRYB9 BARP protein OS=Trypanosoma brucei gambiense (strain MHOM/CI/86/DAL972) GN=TbgDal_IX9680 PE=4 SV=	2.79299	7.084		7.084		4	4	4	6.87348	6.74885	6.75664		+	159	3	7	2	42.7	25.477	241	6.4281e-48	7.084	NaN	NaN	NaN	6.78802	6.52175	6.42669	6.58519	2.79299	C9ZZQ0;C9ZZP3;Q38CV3		TbgDal_IX9750;TbgDal_IX9680;Tb09.244.2440
D3TNV2	>tr|D3TNV2|D3TNV2_GLOMM Enolase OS=Glossina morsitans morsitans PE=2 SV=1	0.0295483	7.07595	7.07595			7.17397	7.13909	6.93641	7.07788	7.22178	7.03846			521	2	20	20	55.3	47.505	436	0	7.07595	5.97083	6.25203	5.94334	6.54813	6.45726	6.28162	0.11588	0.0295483	D3TNV2;Q9LEE0
D3TRY2	>tr|D3TRY2|D3TRY2_GLOMM Porin OS=Glossina morsitans morsitans PE=2 SV=1	0.32052	7.07291	7.07291			6.63241	6.80887	6.67613	7.3384	6.76987	6.97069			707	1	12	12	53.5	30.439	282	3.4713e-106	7.07291	5.77995	6.19438	5.81503	6.71595	6.16086	6.37299	0.85239	0.32052	D3TRY2
C9ZLJ2;Q582Q0	>tr|C9ZLJ2|C9ZLJ2_TRYB9 Enoyl-CoA hydratase, mitochondrial,putative OS=Trypanosoma brucei gambiense (strain MHOM/CI/86/DAL972) GN=TbgDal_III5430 PE=3 SV=1;>tr|Q582Q0|Q582Q0_TRYB2 Enoyl-CoA hydratase, mitochondrial, putative OS=Trypanosoma brucei brucei (s	0.684627	7.06785		7.06785		4	4	7.65837	4	6.47758	7.23467			53	2	2	2	9.8	28.474	266	0.0001604	7.06785	4.40888	4.56686	6.86412	4.86094	5.405	6.60078	0.165019	0.684627	C9ZLJ2;Q582Q0		TbgDal_III5430;Tb927.3.4850
D3TLI6	>tr|D3TLI6|D3TLI6_GLOMM Vacuolar H+-ATPase v1 sector subunit A OS=Glossina morsitans morsitans PE=2 SV=1	0.0676001	7.06153	7.06153			7.39231	7.25205	7.06502	7.2204	7.34631	7.34547			341	1	30	28	64.7	68.224	614	0	7.06153	6.08095	6.25122	6.04013	6.41582	6.40644	6.35843	0.259835	0.0676001	D3TLI6
D3TLB1	>tr|D3TLB1|D3TLB1_GLOMM Vacuolar H+-ATPase v1 sector subunit E OS=Glossina morsitans morsitans PE=2 SV=1	0.0873806	7.05192	7.05192			6.74105	6.93006	6.98111	6.96366	6.96219	6.9885			313	1	14	14	56.2	26.133	226	3.2367e-54	7.05192	5.8314	6.11538	6.04782	6.44009	6.37253	6.48547	0.522427	0.0873806	D3TLB1
D3TNV6	>tr|D3TNV6|D3TNV6_GLOMM Medium-chain acyl-CoA dehydrogenase OS=Glossina morsitans morsitans PE=2 SV=1	-0.106602	7.04226	7.04226			7.04813	7.0892	7.16131	6.99556	7.07236	6.91091			522	1	16	16	38.8	46.177	420	1.4214e-91	7.04226	5.96221	6.23845	6.02906	6.54032	6.39168	6.13675	0.867574	-0.106602	D3TNV6
D3TSC7	>tr|D3TSC7|D3TSC7_GLOMM Vacuolar H+-ATPase v1 sector subunit B OS=Glossina morsitans morsitans PE=2 SV=1	0.158627	7.03937	7.03937			7.00471	7.00074	6.96384	7.20831	7.1623	7.07456			744	1	22	22	66.4	54.214	488	3.438e-240	7.03937	5.84425	6.33925	5.95663	6.47534	6.29522	6.34248	1.73298	0.158627	D3TSC7
D3TRT1	>tr|D3TRT1|D3TRT1_GLOMM Putative Tm2-PB OS=Glossina morsitans morsitans PE=2 SV=1	-0.0257533	7.03639	7.03639			6.77738	6.99467	6.84366	6.90242	6.65998	6.97604			688	1	15	14	47.2	32.718	284	2.2483e-177	7.03639	5.88566	6.32303	5.78986	6.57461	6.16468	6.33638	0.0788716	-0.0257533	D3TRT1
Q383E5;P11145;D0A8Z6	>tr|Q383E5|Q383E5_TRYB2 Heat shock protein 70 OS=Trypanosoma brucei brucei (strain 927/4 GUTat10.1) GN=Tb11.01.3110 PE=3 SV=1;>sp|P11145|HSP74_TRYBB Heat shock 70 kDa protein 4 OS=Trypanosoma brucei brucei PE=2 SV=2;>tr|D0A8Z6|D0A8Z6_TRYB9 Heat shock prot	0.686006	7.03015		7.03015		6.7784	6.74706	6.69398	7.10469	7.42136	7.75141			808	6	25	21	43	75.235	689	1.1722e-115	7.03015	5.367	5.80477	5.46316	6.30075	6.4982	6.64441	1.65931	0.686006	Q383E5;P11145;D0A8Z6;D0A8Z2;P20030;Q383E9	Heat shock 70 kDa protein 4	Tb11.01.3110;TbgDal_XI12660
D3TME1	>tr|D3TME1|D3TME1_GLOMM Annexin OS=Glossina morsitans morsitans PE=2 SV=1	0.515064	7.0293	7.0293			6.41721	6.42455	6.64863	6.88341	7.04135	7.11083			417	1	17	14	63.6	35.431	319	3.0316e-140	7.0293	5.4416	5.69253	5.65861	6.61237	6.46162	6.39482	2.14877	0.515064	D3TME1
D3TRH2	>tr|D3TRH2|D3TRH2_GLOMM Heat shock protein cognate 3 OS=Glossina morsitans morsitans PE=2 SV=1	-0.101556	7.0162	7.0162			7.52622	7.33161	7.25535	7.25821	7.23032	7.31998			672	1	24	21	40.5	72.643	657	5.7728e-148	7.0162	5.98608	6.31285	6.18044	6.25701	6.34011	6.26614	0.526361	-0.101556	D3TRH2
D3TLZ8	>tr|D3TLZ8|D3TLZ8_GLOMM Rab protein geranylgeranyltransferase component A OS=Glossina morsitans morsitans PE=2 SV=1	0.116751	7.00988	7.00988			7.03439	6.93398	7.03715	7.07008	7.11935	7.16634			383	1	21	21	57.8	50.052	443	2.7417e-108	7.00988	5.85499	6.12189	6.02164	6.39157	6.35216	6.38473	1.24951	0.116751	D3TLZ8
D3TRM9	>tr|D3TRM9|D3TRM9_GLOMM Superoxide dismutase [Cu-Zn] OS=Glossina morsitans morsitans PE=2 SV=1	0.198745	7.00212	7.00212			6.9062	6.88468	6.95035	7.09896	7.09708	7.14142			680	1	8	8	62.1	15.77	153	9.2803e-85	7.00212	5.93004	6.08902	6.04727	6.35451	6.33546	6.38536	2.92505	0.198745	D3TRM9
D3TQR2	>tr|D3TQR2|D3TQR2_GLOMM Glutamate dehydrogenase OS=Glossina morsitans morsitans PE=2 SV=1	0.12993	6.97275	6.97275			7.04084	7.05603	6.90719	7.33102	7.01136	7.05146			627	1	22	22	50.8	60.994	547	9.4656e-197	6.97275	5.78933	6.16242	5.72398	6.55517	6.21859	6.18986	0.512637	0.12993	D3TQR2
D3TKL3;D3TRJ3	>tr|D3TKL3|D3TKL3_GLOMM Histone H3 OS=Glossina morsitans morsitans PE=2 SV=1;>tr|D3TRJ3|D3TRJ3_GLOMM Histone H3 OS=Glossina morsitans morsitans PE=2 SV=1	-0.0138712	6.95946	6.95946			6.46252	6.57257	6.57235	6.55743	6.53784	6.47054			294	2	2	2	10.3	15.388	136	0.00013609	6.95946	5.88442	6.29429	6.02366	6.38637	6.07438	6.22948	0.11135	-0.0138712	D3TKL3;D3TRJ3
C9ZMR8;D6XFL0;Q583A1	>tr|C9ZMR8|C9ZMR8_TRYB9 Uncharacterized protein OS=Trypanosoma brucei gambiense (strain MHOM/CI/86/DAL972) GN=TbgDal_IV2720 PE=4 SV=1;>tr|D6XFL0|D6XFL0_TRYB2 Putative uncharacterized protein OS=Trypanosoma brucei brucei (strain 927/4 GUTat10.1) GN=Tb927.4	3.10817	6.94952		6.94952		4	4	4	7.03937	7.17292	7.1122		+	60	3	7	7	44.3	16.196	149	2.0168e-29	6.94952	5.50782	5.54922	6.39335	6.11438	6.4955	6.1212	6.84573	3.10817	C9ZMR8;D6XFL0;Q583A1		TbgDal_IV2720;Tb927.4.2740;Tb04.4J6.250
D3TLL4	>tr|D3TLL4|D3TLL4_GLOMM Succinyl-CoA:3-ketoacid-coenzyme A transferase OS=Glossina morsitans morsitans PE=2 SV=1	0.0668333	6.94602	6.94602			7.14252	6.94547	7.07159	7.10958	7.19154	7.05896			350	1	26	26	59	55.369	519	1.1031e-123	6.94602	6.02424	6.04871	5.96552	6.36639	6.2897	6.16379	0.409058	0.0668333	D3TLL4
D3TR86;Q0QHL2	>tr|D3TR86|D3TR86_GLOMM Aconitase OS=Glossina morsitans morsitans PE=2 SV=1;>tr|Q0QHL2|Q0QHL2_GLOMM Aconitate hydratase (Fragment) OS=Glossina morsitans morsitans PE=2 SV=1	0.178328	6.943	6.943			7.38148	7.06956	7.36974	7.37295	7.18159	7.80122			657	2	30	30	51.8	85.669	785	9.7904e-221	6.943	5.81151	5.97179	5.97407	6.32907	6.21365	6.3934	0.353588	0.178328	D3TR86;Q0QHL2
D3TLZ0	>tr|D3TLZ0|D3TLZ0_GLOMM Enoyl-CoA hydratase OS=Glossina morsitans morsitans PE=2 SV=1	0.122926	6.9409	6.9409			6.85861	6.89564	6.92061	7.02723	7.06232	6.95409			381	1	14	14	48.8	31.816	293	4.9851e-96	6.9409	5.76659	6.05812	5.9368	6.31044	6.27554	6.34363	1.54704	0.122926	D3TLZ0
C9ZZD9;P69300;P69301;Q38D58	>tr|C9ZZD9|C9ZZD9_TRYB9 Kinetoplastid membrane protein KMP-11 OS=Trypanosoma brucei gambiense (strain MHOM/CI/86/DAL972) GN=TbgDal_IX8640 PE=4 SV=1;>sp|P69300|KM11_TRYBB Kinetoplastid membrane protein 11 OS=Trypanosoma brucei brucei GN=KMP-11/1 PE=3 SV=1;	3.28702	6.93644		6.93644		4	4	4	7.49578	6.93661	7.42867		+	154	4	6	6	62.6	10.945	91	6.6867e-22	6.93644	NaN	5.55658	NaN	6.49139	6.09531	6.5947	4.31261	3.28702	C9ZZD9;P69300;P69301;Q38D58	Kinetoplastid membrane protein 11	KMP-11/1;KMP-11
D3TPW0	>tr|D3TPW0|D3TPW0_GLOMM Histone H2A OS=Glossina morsitans morsitans PE=2 SV=1	0.353674	6.92718	6.92718			6.65689	6.71241	6.84029	7.40702	6.60058	7.26302			577	1	3	3	18.4	15.01	141	1.9339e-08	6.92718	5.68849	6.08037	6.05415	6.43427	5.79357	6.36029	0.626188	0.353674	D3TPW0
D3TR05	>tr|D3TR05|D3TR05_GLOMM Heat shock protein 60 OS=Glossina morsitans morsitans PE=2 SV=1	0.303012	6.92006	6.92006			6.87388	6.81222	6.95165	7.13338	7.19061	7.22279			640	1	31	31	57.1	60.79	571	1.5781e-109	6.92006	5.59648	5.90034	5.78344	6.25508	6.40322	6.34078	2.48967	0.303012	D3TR05
D3TRD6	>tr|D3TRD6|D3TRD6_GLOMM Glutathione S-transferase OS=Glossina morsitans morsitans PE=2 SV=1	-0.00168546	6.91565	6.91565			6.48893	6.77106	6.81208	6.5093	6.74092	6.81679			668	1	9	9	41.9	25.969	229	2.3635e-23	6.91565	5.78259	6.15476	6.00069	5.97443	6.17152	6.44275	0.00401485	-0.00168546	D3TRD6
D3TR32	>tr|D3TR32|D3TR32_GLOMM 40S ribosomal protein SA OS=Glossina morsitans morsitans PE=2 SV=1	-0.035639	6.90906	6.90906			6.78447	6.62615	6.43629	6.62844	6.62665	6.4849			646	1	9	9	45.9	30.252	270	7.0423e-208	6.90906	5.94515	5.9635	5.59227	6.51966	6.19995	6.01094	0.116411	-0.035639	D3TR32
A3RGB0	>sp|A3RGB0|SGP1_GLOMM Glycine/glutamate-rich protein sgp1 OS=Glossina morsitans morsitans GN=sgp1 PE=4 SV=1	-0.790511	6.90494	6.90494			7.26553	7.08084	7.43497	6.47605	6.59938	6.33437			3	2	3	3	16	10.547	106	4.6061e-08	6.90494	6.20672	6.27446	6.45359	5.80445	5.75793	5.69128	2.46018	-0.790511	A3RGB0;D3TLA4
H6Q5M4	>tr|H6Q5M4|H6Q5M4_WIGGL FliC family flagellar biosynthesis protein OS=Wigglesworthia glossinidia endosymbiont of Glossina morsitans morsitans (Yale colony) GN=WIGMOR_0068 PE=4 SV=1	-0.321069	6.89545			6.89545	7.48399	7.18794	7.32718	7.05565	7.05111	6.92914			769	2	4	4	12.8	45.968	421	5.9018e-10	6.89545	6.20763	6.08343	6.44174	5.99782	5.91645	5.65371	1.55576	-0.321069	H6Q5M4;Q3SA33
D3TRX3;D0AAI8;Q381H3;Q9U9K9	>tr|D3TRX3|D3TRX3_GLOMM Nucleoside diphosphate kinase OS=Glossina morsitans morsitans PE=2 SV=1;>tr|D0AAI8|D0AAI8_TRYB9 Nucleoside diphosphate kinase OS=Trypanosoma brucei gambiense (strain MHOM/CI/86/DAL972) GN=TbgDal_XI18090 PE=3 SV=1;>tr|Q381H3|Q381H3_	3.42901	6.8849		6.8849		4	4	4	7.41756	7.42542	7.44405		+	289	4	9	9	51	16.83	153	3.5307e-33	6.8849	NaN	NaN	NaN	6.33965	6.33203	6.52346	9.7821	3.42901	D3TRX3;D0AAI8;Q381H3;Q9U9K9	Nucleoside diphosphate kinase	TbgDal_XI18090;Tb11.01.7800;NDPK
D3TLL3	>tr|D3TLL3|D3TLL3_GLOMM Phosphoglycerate mutase OS=Glossina morsitans morsitans PE=2 SV=1	0.0374443	6.87827	6.87827			6.69088	6.81534	6.85958	6.80783	6.90572	6.76458			349	1	16	16	57.3	29.073	255	8.2744e-47	6.87827	5.66815	6.0054	5.9434	6.17788	6.25076	6.28149	0.223106	0.0374443	D3TLL3
D3TMY6	>tr|D3TMY6|D3TMY6_GLOMM Ubiquitin/40S ribosomal protein S27a fusion protein OS=Glossina morsitans morsitans PE=2 SV=1	0.328816	6.86648	6.86648			6.94992	6.77237	6.99265	7.13347	7.2401	7.32781			459	1	4	2	56.3	25.771	229	1.051e-52	6.86648	5.76089	5.9621	5.90109	6.21979	6.19307	6.26604	1.69858	0.328816	D3TMY6
D3TRP2	>tr|D3TRP2|D3TRP2_GLOMM Putative transcriptional regulator DJ-1 OS=Glossina morsitans morsitans PE=2 SV=1	-0.0908125	6.86413	6.86413			6.65634	6.72026	6.69475	6.41964	6.73831	6.64096			682	1	9	9	53.5	25.05	226	2.4464e-34	6.86413	5.78926	6.08902	5.96669	5.9705	6.23272	6.279	0.39994	-0.0908125	D3TRP2
A3FMN4	>tr|A3FMN4|A3FMN4_GLOMM Tsal2 form B OS=Glossina morsitans morsitans GN=Tsal2b PE=2 SV=1	0.549068	6.86147	6.86147			6.50262	7.40181	4	6.54948	6.5949	6.40726			2	1	50	2	87.9	43.967	388	0	6.86147	5.90839	6.38028	5.77658	6.22588	6.08824	5.74294	0.208525	0.549068	A3FMN4
D3TQL8	>tr|D3TQL8|D3TQL8_GLOMM 60s acidic ribosomal protein P0 OS=Glossina morsitans morsitans PE=2 SV=1	-0.0679712	6.85611	6.85611			6.57034	6.50897	6.73317	6.74991	6.44348	6.41519			619	1	9	9	38.5	33.92	312	5.1791e-59	6.85611	5.76776	6.01258	5.94159	6.43734	5.97476	6.00406	0.208244	-0.0679712	D3TQL8
D3TMB8;Q694A3	>tr|D3TMB8|D3TMB8_GLOMM Superoxide dismutase OS=Glossina morsitans morsitans PE=2 SV=1;>sp|Q694A3|SODM_GLOMM Superoxide dismutase [Mn], mitochondrial OS=Glossina morsitans morsitans GN=Sod2 PE=2 SV=1	0.239299	6.85281	6.85281			6.34965	6.38662	6.435	6.67063	6.59924	6.6193			410	2	7	7	33.3	24.634	216	5.0019e-24	6.85281	5.67665	5.88664	5.5821	6.35721	6.13178	6.27124	2.73683	0.239299	D3TMB8;Q694A3
D3TSC9	>tr|D3TSC9|D3TSC9_GLOMM Filamin alpha OS=Glossina morsitans morsitans PE=2 SV=1	0.253859	6.84597	6.84597			7.19207	7.25631	7.21061	7.52754	7.45983	7.43319			745	1	32	32	50	90.572	838	1.0141e-243	6.84597	5.43955	6.02641	5.56266	6.31925	6.32811	6.04001	2.76664	0.253859	D3TSC9
Q694A7;D3TNB1	>tr|Q694A7|Q694A7_GLOMM Putative peroxiredoxin OS=Glossina morsitans morsitans PE=2 SV=1;>tr|D3TNB1|D3TNB1_GLOMM Putative peroxiredoxin OS=Glossina morsitans morsitans PE=2 SV=1	0.348112	6.84091	6.84091			6.56068	6.38755	6.49969	6.60876	6.96878	6.91471			840	2	12	12	55	24.796	220	1.1949e-34	6.84091	5.56429	5.68258	5.65403	6.04423	6.31902	6.38775	1.32459	0.348112	Q694A7;D3TNB1
D3TP87	>tr|D3TP87|D3TP87_GLOMM Elongation factor 2 OS=Glossina morsitans morsitans PE=2 SV=1	-0.198723	6.83841	6.83841			7.50737	7.35216	7.5865	7.23439	7.1869	7.42857			551	1	27	26	37.6	94.546	844	6.3363e-157	6.83841	5.80716	6.10934	6.04143	6.15945	6.11694	6.04634	0.918955	-0.198723	D3TP87
D3TQG3	>tr|D3TQG3|D3TQG3_GLOMM Hypothetical conserved protein OS=Glossina morsitans morsitans PE=2 SV=1	0.639331	6.79045	6.79045			5.74192	6.09611	6.09177	6.8399	6.26916	6.73873			609	1	4	4	39.5	15.867	147	8.8189e-22	6.79045	5.00108	5.6305	5.49707	6.33072	5.91609	6.37385	1.40901	0.639331	D3TQG3
D3TQ55;D3TKT2	>tr|D3TQ55|D3TQ55_GLOMM Secreted protein OS=Glossina morsitans morsitans PE=2 SV=1;>tr|D3TKT2|D3TKT2_GLOMM Hypothetical secreted protein (Fragment) OS=Glossina morsitans morsitans PE=2 SV=1	1.07108	6.77662	6.77662			5.82078	5.5736	5.52656	6.46525	6.90303	6.7659		+	593	2	8	2	38	24.355	216	7.3399e-31	6.77662	5.14054	5.23312	4.48269	6.22804	6.38759	6.17826	2.60456	1.07108	D3TQ55;D3TKT2
D3TPR9	>tr|D3TPR9|D3TPR9_GLOMM Glutathione S-transferase OS=Glossina morsitans morsitans PE=2 SV=1	0.0222274	6.77383	6.77383			6.29758	6.74365	6.64019	6.46988	6.65219	6.62604			569	1	9	9	59.6	25.471	223	1.6375e-75	6.77383	5.70423	6.03567	5.73106	6.09036	6.10741	6.11351	0.0522669	0.0222274	D3TPR9
D3TMH0	>tr|D3TMH0|D3TMH0_GLOMM Translation initiation factor 5A OS=Glossina morsitans morsitans PE=2 SV=1	0.124639	6.76799	6.76799			6.45723	6.5278	6.45326	6.54515	6.64953	6.61752			427	1	8	8	53.8	17.739	160	2.4782e-31	6.76799	5.55988	5.87857	5.71645	6.15421	6.06711	6.21171	1.4731	0.124639	D3TMH0
D3TLZ1	>tr|D3TLZ1|D3TLZ1_GLOMM ADP ribosylation factor 79F OS=Glossina morsitans morsitans PE=2 SV=1	-0.384194	6.76653	6.76653			6.83038	6.87554	7.00689	6.46636	6.62888	6.46498			382	2	7	5	45.6	20.688	182	2.7778e-30	6.76653	5.8846	6.0844	6.08167	5.88542	5.94303	6.00363	2.14416	-0.384194	D3TLZ1;C9ZZD5
D3TM02	>tr|D3TM02|D3TM02_GLOMM Myosin light chain 2 OS=Glossina morsitans morsitans PE=2 SV=1	0.179694	6.7648	6.7648			6.29046	6.59394	6.19565	6.54305	6.41155	6.66453			386	1	9	9	77.6	23.903	223	5.1807e-97	6.7648	5.66971	5.9587	5.50719	6.09587	6.05108	6.24262	0.568118	0.179694	D3TM02
D0A2V3;Q38B42;P07752	>tr|D0A2V3|D0A2V3_TRYB9 Fructose-bisphosphate aldolase OS=Trypanosoma brucei gambiense (strain MHOM/CI/86/DAL972) GN=TbgDal_X6830 PE=3 SV=1;>tr|Q38B42|Q38B42_TRYB2 Fructose-bisphosphate aldolase OS=Trypanosoma brucei brucei (strain 927/4 GUTat10.1) GN=Tb1	2.82709	6.76387		6.76387		4	4	4	7.05169	6.47719	6.9524		+	216	3	14	14	43.1	40.94	371	4.9969e-121	6.76387	NaN	NaN	4.2242	6.51123	5.94778	6.2194	4.04384	2.82709	D0A2V3;Q38B42;P07752	Fructose-bisphosphate aldolase;Fructose-bisphosphate aldolase, glycosomal	TbgDal_X6830;Tb10.70.1370;ALD
C9ZWC6;Q57YP6;Q868H0	>tr|C9ZWC6|C9ZWC6_TRYB9 Inhibitor of cysteine peptidase, putative OS=Trypanosoma brucei gambiense (strain MHOM/CI/86/DAL972) GN=TbgDal_VIII6530 PE=4 SV=1;>tr|Q57YP6|Q57YP6_TRYB2 Inhibitor of cysteine peptidase OS=Trypanosoma brucei brucei (strain 927/4 GU	2.25816	6.76033		6.76033		4	4	4	6.33098	6.17609	6.26741		+	125	3	3	3	32.5	13.298	120	1.1896e-11	6.76033	6.20148	6.19109	6.2566	5.51084	5.21614	5.50734	6.02704	2.25816	C9ZWC6;Q57YP6;Q868H0		TbgDal_VIII6530;Tb927.8.6450;ICP
D3TNM4	>tr|D3TNM4|D3TNM4_GLOMM Microtubule-binding protein OS=Glossina morsitans morsitans PE=2 SV=1	-0.141329	6.75272	6.75272			6.52709	6.62831	6.5008	6.21307	6.57402	6.44512			506	1	8	8	61	19.776	172	5.642e-56	6.75272	5.64373	6.12685	5.82062	5.94156	5.93598	6.17044	0.556721	-0.141329	D3TNM4
D3TR24;D3TR25	>tr|D3TR24|D3TR24_GLOMM Ribosomal protein S7 OS=Glossina morsitans morsitans PE=2 SV=1;>tr|D3TR25|D3TR25_GLOMM 40S ribosomal protein S7 OS=Glossina morsitans morsitans PE=2 SV=1	-0.264199	6.75068	6.75068			6.56598	6.71162	6.78289	6.59805	6.2206	6.44925			642	2	10	10	52.3	22.186	193	3.0711e-33	6.75068	5.75502	6.00056	5.98915	6.1406	5.74369	6.06077	0.974921	-0.264199	D3TR24;D3TR25
D3TRW1;C9ZSJ4;C9ZSJ5;Q57YA3	>tr|D3TRW1|D3TRW1_GLOMM Histone H2A OS=Glossina morsitans morsitans PE=2 SV=1;>tr|C9ZSJ4|C9ZSJ4_TRYB9 Histone H2A OS=Trypanosoma brucei gambiense (strain MHOM/CI/86/DAL972) GN=TbgDal_VII3220 PE=3 SV=1;>tr|C9ZSJ5|C9ZSJ5_TRYB9 Histone H2A OS=Trypanosoma bru	2.88702	6.75045		6.75045		4	4	4	6.96095	6.63316	7.06696		+	91	4	2	2	14.2	14.212	134	1.3047e-08	6.75045	NaN	4.49311	NaN	6.36403	5.99444	6.36146	4.60618	2.88702	D3TRW1;C9ZSJ4;C9ZSJ5;Q57YA3	Histone H2A	TbgDal_VII3220
D0A5M6;Q387G2;Q94774	>tr|D0A5M6|D0A5M6_TRYB9 Peptidyl-prolyl cis-trans isomerase OS=Trypanosoma brucei gambiense (strain MHOM/CI/86/DAL972) GN=TbgDal_XI920 PE=3 SV=1;>tr|Q387G2|Q387G2_TRYB2 Peptidyl-prolyl cis-trans isomerase OS=Trypanosoma brucei brucei (strain 927/4 GUTat10	2.83496	6.74472		6.74472		4	4	4	6.90412	6.70886	6.89188		+	244	3	8	8	55.1	18.586	176	5.1826e-31	6.74472	NaN	NaN	NaN	6.28486	6.0881	6.38088	5.83211	2.83496	D0A5M6;Q387G2;Q94774	Peptidyl-prolyl cis-trans isomerase	TbgDal_XI920;Tb11.03.0250;cypA
D0A4N5;Q389P1;P12861	>tr|D0A4N5|D0A4N5_TRYB9 Heat shock protein 83 (Heat shock protein) OS=Trypanosoma brucei gambiense (strain MHOM/CI/86/DAL972) GN=TbgDal_X13260 PE=3 SV=1;>tr|Q389P1|Q389P1_TRYB2 Heat shock protein 83 OS=Trypanosoma brucei brucei (strain 927/4 GUTat10.1) GN	1.70143	6.74163		6.74163		6.50385	6.23835	4	7.24423	7.1819	7.42037		+	234	4	25	23	33.9	80.645	703	2.8208e-131	6.74163	4.63755	5.02119	4.67588	6.31605	6.25761	6.15842	1.00108	1.70143	D0A4N5;Q389P1;P12861;O43953	Heat shock protein 83	Tb10.26.1080;HSP83
D3TS03	>tr|D3TS03|D3TS03_GLOMM Endoplasmic reticulum glucose-regulated protein OS=Glossina morsitans morsitans PE=2 SV=1	0.0906393	6.73715	6.73715			7.0731	6.98228	7.14323	7.1608	7.06036	7.24937			716	1	25	22	40.8	82.084	716	4.4365e-132	6.73715	5.55444	5.91548	5.68955	6.21099	6.10223	5.9531	0.560265	0.0906393	D3TS03
D3TQG6	>tr|D3TQG6|D3TQG6_GLOMM Eukaryotic initiation factor 4a OS=Glossina morsitans morsitans PE=2 SV=1	-0.201134	6.73432	6.73432			6.68207	6.81043	7.03503	6.71165	6.6577	6.55479			611	3	13	13	37.2	45.76	403	1.2211e-44	6.73432	5.49716	5.90966	5.97112	6.2168	6.01523	5.83178	0.825267	-0.201134	D3TQG6;C9ZUC4;Q57TW7
D3TSA4;D3TSA5	>tr|D3TSA4|D3TSA4_GLOMM Hypothetical conserved protein OS=Glossina morsitans morsitans PE=2 SV=1;>tr|D3TSA5|D3TSA5_GLOMM Farnesoic acid O-methyltransferase OS=Glossina morsitans morsitans PE=2 SV=1	0.548598	6.72531	6.72531			5.83697	5.85155	5.89541	6.44813	6.25256	6.52902			733	2	5	5	31.6	32.166	301	1.5497e-15	6.72531	5.29332	5.29219	5.37403	6.43519	5.91009	6.05941	2.54826	0.548598	D3TSA4;D3TSA5
D3TSC5;D3TSC4	>tr|D3TSC5|D3TSC5_GLOMM Calponin OS=Glossina morsitans morsitans PE=2 SV=1;>tr|D3TSC4|D3TSC4_GLOMM Calponin OS=Glossina morsitans morsitans PE=2 SV=1	0.0700898	6.72179	6.72179			6.41424	6.55058	6.54692	6.41621	6.61006	6.69574			742	2	9	9	61.7	20.892	188	2.8457e-36	6.72179	5.6103	5.92178	5.78032	6.04685	5.81931	6.21756	0.303118	0.0700898	D3TSC5;D3TSC4
D3TMR0	>tr|D3TMR0|D3TMR0_GLOMM Mitochondrial F1F0-ATP synthase subunit OSCP/ATP5 OS=Glossina morsitans morsitans PE=2 SV=1	-0.172941	6.72065	6.72065			6.6143	7.00868	6.54365	6.56694	6.51883	6.56203			445	1	9	9	56.1	22.163	205	1.1653e-27	6.72065	5.19992	6.05778	5.65993	6.06896	5.91705	6.17603	0.522435	-0.172941	D3TMR0
D3TRS8	>tr|D3TRS8|D3TRS8_GLOMM Cytochrome c oxidase subunit VIb COX12 OS=Glossina morsitans morsitans PE=4 SV=1	0.462142	6.70394	6.70394			6.58568	6.45867	6.58824	7.17684	7.01741	6.82476			687	1	5	5	56.5	10.919	92	3.1103e-22	6.70394	5.57172	5.70887	5.74188	6.11344	6.00139	6.12038	1.85842	0.462142	D3TRS8
D3TRE3	>tr|D3TRE3|D3TRE3_GLOMM Disulfide isomerase OS=Glossina morsitans morsitans PE=2 SV=1	-0.169934	6.69442	6.69442			7.07427	7.04868	6.88247	7.01334	6.67328	6.80899			670	1	19	19	40.9	57.44	508	4.2937e-200	6.69442	5.69525	6.06677	5.77995	6.10609	5.77076	5.9122	0.666001	-0.169934	D3TRE3
L0LBH8	>tr|L0LBH8|L0LBH8_9MUSC Cytochrome c oxidase subunit 2 (Fragment) OS=Glossina morsitans GN=CO2 PE=3 SV=1	0.491065	6.69385	6.69385			6.1784	5.97356	5.72587	6.82836	6.21979	6.30287			774	4	5	5	26.4	26.304	227	1.4131e-15	6.69385	5.58184	4.99607	4.38791	6.29039	5.86896	6.24177	0.996518	0.491065	L0LBH8;B3FYP9;B3FYQ9;B3FYR5
D3TLB6	>tr|D3TLB6|D3TLB6_GLOMM Annexin OS=Glossina morsitans morsitans PE=2 SV=1	0.280063	6.6938	6.6938			6.34498	6.07416	6.73321	6.46586	6.77167	6.75501			314	1	7	4	24.5	35.622	319	2.7293e-40	6.6938	5.34846	5.39777	4.88438	6.13561	6.23358	6.11807	0.579128	0.280063	D3TLB6
D3TQ33	>tr|D3TQ33|D3TQ33_GLOMM Ca2+/calmodulin-dependent protein kinase OS=Glossina morsitans morsitans PE=2 SV=1	2.72341	6.68698	6.68698			4	4	4	6.54591	6.78275	6.84156		+	589	1	11	11	58.1	24.064	215	1.086e-62	6.68698	NaN	3.81399	3.69176	6.10565	6.18233	6.31288	5.14164	2.72341	D3TQ33
D3TSC6;D3TP27	>tr|D3TSC6|D3TSC6_GLOMM Zeelin1 OS=Glossina morsitans morsitans PE=2 SV=1;>tr|D3TP27|D3TP27_GLOMM Hypothetical conserved protein OS=Glossina morsitans morsitans PE=2 SV=1	0.0966837	6.67774	6.67774			5.98154	7.06393	5.98239	6.77707	5.69035	6.85049			743	2	14	14	45.1	38.138	328	3.5321e-38	6.67774	5.18458	6.20464	5.10921	6.21793	5.19156	6.02975	0.0646753	0.0966837	D3TSC6;D3TP27
C9ZXT5;Q26695;Q38EX8;Q71RY2;Q71SQ4	>tr|C9ZXT5|C9ZXT5_TRYB9 Tryparedoxin peroxidase, putative OS=Trypanosoma brucei gambiense (strain MHOM/CI/86/DAL972) GN=TbgDal_IX3050 PE=4 SV=1;>sp|Q26695|TDX_TRYBR Thioredoxin peroxidase OS=Trypanosoma brucei rhodesiense PE=2 SV=1;>tr|Q38EX8|Q38EX8_TRYB2	2.65596	6.66305		6.66305		4	4	4	6.66158	6.50596	6.80034		+	140	5	8	7	43.9	22.293	198	9.0975e-27	6.66305	4.22753	4.6585	NaN	6.12274	5.87279	6.39233	5.2035	2.65596	C9ZXT5;Q26695;Q38EX8;Q71RY2;Q71SQ4	Thioredoxin peroxidase	TryP1;TXNPx
D3TPU0	>tr|D3TPU0|D3TPU0_GLOMM Mitochondrial chaperonin OS=Glossina morsitans morsitans PE=3 SV=1	0.429326	6.65805	6.65805			6.56668	6.4098	6.78732	7.00749	7.09339	6.9509			573	1	4	4	43.7	11.27	103	3.8565e-16	6.65805	5.49407	5.67987	5.85117	5.94495	6.04005	6.03044	1.66872	0.429326	D3TPU0
D3TN06	>tr|D3TN06|D3TN06_GLOMM Cytochrome b5 OS=Glossina morsitans morsitans PE=3 SV=1	0.22893	6.65546	6.65546			6.65988	6.48123	6.57788	7.00065	6.51491	6.89022			465	1	5	5	36.8	13.128	117	6.5104e-20	6.65546	5.59511	5.66248	5.61751	6.1344	5.76362	6.1181	0.666171	0.22893	D3TN06
D3TP00	>tr|D3TP00|D3TP00_GLOMM Ribosomal protein S14b OS=Glossina morsitans morsitans PE=2 SV=1	-0.0398342	6.6442	6.6442			6.5177	6.57463	6.787	6.7229	6.4767	6.56023			529	1	5	5	32.5	16.245	151	2.4858e-19	6.6442	5.659	5.95411	5.92015	5.98689	5.69454	5.87773	0.134362	-0.0398342	D3TP00
D3TLF8	>tr|D3TLF8|D3TLF8_GLOMM Putative histone tail methylase OS=Glossina morsitans morsitans PE=2 SV=1	0.265127	6.64006	6.64006			6.44852	6.56887	6.64344	6.78806	6.85049	6.81766			329	1	17	17	43.4	48.514	429	3.8651e-72	6.64006	5.39672	5.6914	5.42475	6.13621	6.08077	5.89563	1.949	0.265127	D3TLF8
D3TNM3;D3TNM2	>tr|D3TNM3|D3TNM3_GLOMM Putative glyoxalase OS=Glossina morsitans morsitans PE=2 SV=1;>tr|D3TNM2|D3TNM2_GLOMM Putative glyoxalase OS=Glossina morsitans morsitans PE=2 SV=1	0.0848219	6.63635	6.63635			6.45425	6.47881	6.61154	6.51883	6.61128	6.66896			505	2	9	9	38.1	34.3	302	4.4884e-190	6.63635	5.46282	5.59704	5.69072	6.09029	6.00009	5.96427	0.576083	0.0848219	D3TNM3;D3TNM2
D3TR61;D3TR65;D3TR63	>tr|D3TR61|D3TR61_GLOMM Myosin alkali light chain OS=Glossina morsitans morsitans PE=2 SV=1;>tr|D3TR65|D3TR65_GLOMM Myosin alkali light chain 1 OS=Glossina morsitans morsitans PE=2 SV=1;>tr|D3TR63|D3TR63_GLOMM Myosin alkali light chain 1 OS=Glossina morsi	0.129631	6.62837	6.62837			5.5882	6.40245	4	6.13865	4	6.2409			650	3	2	2	16.1	17.72	155	4.8077e-23	6.62837	5.02865	5.91975	5.04867	6.24284	5.2392	6.10626	0.0435501	0.129631	D3TR61;D3TR65;D3TR63
C9ZPV3;C9ZPV5;C9ZPV8;D3TRZ4;Q57Z31	>tr|C9ZPV3|C9ZPV3_TRYB9 Histone H4 OS=Trypanosoma brucei gambiense (strain MHOM/CI/86/DAL972) GN=TbgDal_V5710 PE=3 SV=1;>tr|C9ZPV5|C9ZPV5_TRYB9 Histone H4 OS=Trypanosoma brucei gambiense (strain MHOM/CI/86/DAL972) GN=TbgDal_V5730 PE=3 SV=1;>tr|C9ZPV8|C9ZP	2.71472	6.62464		6.62464		4	4	4	7.19067	6.48356	6.46994		+	75	8	3	3	21.2	16.651	151	3.243e-26	6.62464	NaN	NaN	NaN	6.37442	5.93601	5.99228	3.47234	2.71472	C9ZPV3;C9ZPV5;C9ZPV8;D3TRZ4;Q57Z31;C9ZJ36;Q587H6;Q9TXG5	Histone H4	TbgDal_V5730;TbgDal_V5760
D3TRY9	>tr|D3TRY9|D3TRY9_GLOMM Cytochrome c oxidase subunit IV COX5b OS=Glossina morsitans morsitans PE=2 SV=1	0.342148	6.6164	6.6164			6.68077	6.71211	6.52791	7.07456	7.05092	6.82176			710	1	3	3	17.1	20.967	181	1.9954e-12	6.6164	5.45542	5.70339	5.49536	6.17765	5.82762	5.93102	1.59102	0.342148	D3TRY9
D3TLG2	>tr|D3TLG2|D3TLG2_GLOMM Methylmalonate-semialdehyde dehydrogenase OS=Glossina morsitans morsitans PE=2 SV=1	0.219973	6.61067	6.61067			6.47395	6.16125	6.56845	6.70909	6.60739	6.54709			332	1	9	9	25	56.204	520	5.5707e-70	6.61067	5.4219	5.63226	5.52194	6.15436	5.95642	5.85928	0.768325	0.219973	D3TLG2
D3TLP7;C9ZIG9;Q4GYX7;Q9TWV9	>tr|D3TLP7|D3TLP7_GLOMM Putative histone H3 OS=Glossina morsitans morsitans PE=2 SV=1;>tr|C9ZIG9|C9ZIG9_TRYB9 Histone H3, putative OS=Trypanosoma brucei gambiense (strain MHOM/CI/86/DAL972) GN=TbgDal_I1420 PE=4 SV=1;>tr|Q4GYX7|Q4GYX7_TRYB2 Histone H3, put	2.7056	6.59408		6.59408		4	4	4	6.19543	6.70839	7.21299		+	19	4	2	2	12.8	14.75	133	1.7251e-52	6.59408	NaN	4.23774	4.47838	4.85696	5.7869	6.50457	3.11239	2.7056	D3TLP7;C9ZIG9;Q4GYX7;Q9TWV9
Q2PQQ0	>tr|Q2PQQ0|Q2PQQ0_GLOMM Serine protease inhibitor 4 OS=Glossina morsitans morsitans GN=Spn4 PE=2 SV=1	0.40737	6.58968	6.58968			6.3622	6.3111	6.21471	6.67908	6.67759	6.75345			798	1	15	15	38.7	46.316	413	1.7465e-71	6.58968	5.28251	5.48992	5.27614	6.15366	5.95893	5.93646	2.90942	0.40737	Q2PQQ0
D3TM57	>tr|D3TM57|D3TM57_GLOMM Glycogenin OS=Glossina morsitans morsitans PE=2 SV=1	0.171712	6.58617	6.58617			6.21051	6.56962	6.39832	6.4716	6.56831	6.65368			400	1	9	9	26.7	53.106	468	3.291e-127	6.58617	4.80593	5.76498	5.54202	5.90327	5.93228	6.08135	0.669993	0.171712	D3TM57
D3TRQ9	>tr|D3TRQ9|D3TRQ9_GLOMM Aldo-keto reductase OS=Glossina morsitans morsitans PE=2 SV=1	0.28346	6.58423	6.58423			6.29088	6.34056	6.50211	6.63868	6.61977	6.72549			684	1	8	8	28.1	35.906	317	1.2143e-21	6.58423	5.33278	5.4957	5.55972	6.15673	5.79208	5.95127	1.77766	0.28346	D3TRQ9
D3TQP5	>tr|D3TQP5|D3TQP5_GLOMM Glutathione S-transferase OS=Glossina morsitans morsitans PE=2 SV=1	0.0346095	6.58226	6.58226			6.09594	6.45859	6.4437	6.37927	6.30944	6.41335			623	1	8	8	33.8	25.254	222	2.5817e-38	6.58226	5.19551	5.74995	5.66814	5.95585	5.85395	6.00817	0.10164	0.0346095	D3TQP5
D3TMT5	>tr|D3TMT5|D3TMT5_GLOMM Peptidyl-prolyl cis-trans isomerase OS=Glossina morsitans morsitans PE=4 SV=1	0.207659	6.58043	6.58043			6.35692	6.22047	6.66363	6.36124	6.73429	6.76848			447	1	5	5	75	11.694	108	6.7174e-52	6.58043	5.42864	5.59687	5.85928	5.70889	5.85398	6.0766	0.489184	0.207659	D3TMT5
D3TP69;D3TP70	>tr|D3TP69|D3TP69_GLOMM 60s acidic ribosomal protein P1 OS=Glossina morsitans morsitans PE=3 SV=1;>tr|D3TP70|D3TP70_GLOMM 60s acidic ribosomal protein P1 OS=Glossina morsitans morsitans PE=3 SV=1	-0.761913	6.57779	6.57779			6.52446	6.43818	6.32383	6.45623	4	6.5445			543	2	3	3	50	11.294	110	2.8961e-14	6.57779	5.63167	5.9093	5.67573	5.84052	5.6768	5.95477	0.383436	-0.761913	D3TP69;D3TP70
D3TRC7	>tr|D3TRC7|D3TRC7_GLOMM Putative uncharacterized protein OS=Glossina morsitans morsitans PE=2 SV=1	0.327085	6.57768	6.57768			5.92219	6.3951	6.3684	6.71168	6.48234	6.47292			666	1	13	13	50.2	27.404	233	6.7637e-38	6.57768	4.91951	5.49679	5.3118	6.1653	5.86697	5.99134	0.885519	0.327085	D3TRC7
C9ZZ45;D3KVM3;D3KVM4;Q38DE9;Q38DF2;Q9NJP9;Q38DF0;Q38DF3	>tr|C9ZZ45|C9ZZ45_TRYB9 Glycerol kinase, glycosomal OS=Trypanosoma brucei gambiense (strain MHOM/CI/86/DAL972) GN=TbgDal_IX7700 PE=3 SV=1;>tr|D3KVM3|D3KVM3_TRYBG Glycerol kinase OS=Trypanosoma brucei gambiense GN=gk PE=2 SV=1;>tr|D3KVM4|D3KVM4_TRYBR Glyce	2.42046	6.57697		6.57697		5.17664	4	4	7.01418	6.51046	6.91337		+	151	12	17	17	38.9	56.234	511	3.4716e-111	6.57697	3.75101	4.18879	3.68578	6.26998	5.87712	6.05461	2.34199	2.42046	C9ZZ45;D3KVM3;D3KVM4;Q38DE9;Q38DF2;Q9NJP9;Q38DF0;Q38DF3;Q9N6E7;Q9NJD2;Q9NJD4;Q9NJE4	Glycerol kinase, glycosomal	gk;Tb09.211.3550;GK;Tb09.211.3570;Tb09.211.3540
D3TRW9	>tr|D3TRW9|D3TRW9_GLOMM Fau hypothetical conserved protein OS=Glossina morsitans morsitans PE=2 SV=1	0.218091	6.57697	6.57697			6.2959	6.67645	6.36354	6.85198	6.43122	6.70695			705	1	5	4	55	14.473	131	5.5289e-28	6.57697	5.31479	6.02531	5.55204	5.98007	5.65908	5.86997	0.569771	0.218091	D3TRW9
Q57U18;Q57U10;Q57U16;C9ZRR1;Q57U12;Q57U14;C9ZRR3	>tr|Q57U18|Q57U18_TRYB2 Putative uncharacterized protein OS=Trypanosoma brucei brucei (strain 927/4 GUTat10.1) GN=Tb927.7.360 PE=4 SV=1;>tr|Q57U10|Q57U10_TRYB2 Putative uncharacterized protein OS=Trypanosoma brucei brucei (strain 927/4 GUTat10.1) GN=Tb927	2.77044	6.56369		6.56369		4	4	4	6.67323	6.69968	6.93842		+	823	7	8	8	30.2	41.049	381	2.1919e-25	6.56369	NaN	4.80721	NaN	6.01081	6.09075	6.12714	5.29072	2.77044	Q57U18;Q57U10;Q57U16;C9ZRR1;Q57U12;Q57U14;C9ZRR3		Tb927.7.360;Tb927.7.440;Tb927.7.380;TbgDal_VII270;Tb927.7.420;Tb927.7.400;TbgDal_VII290
D3TNX3	>tr|D3TNX3|D3TNX3_GLOMM Angiopoietin-like salivary protein OS=Glossina morsitans morsitans PE=2 SV=1	0.735302	6.55835	6.55835			6.0114	5.8484	5.76992	6.62634	6.67758	6.53171			525	3	9	9	33.2	39.858	349	2.234e-62	6.55835	5.2223	5.36008	4.91951	6.15791	5.99345	5.85397	3.04809	0.735302	D3TNX3;D3TNW5;D3TNX6
D3TQ30	>tr|D3TQ30|D3TQ30_GLOMM Ribosomal protein S15Aa OS=Glossina morsitans morsitans PE=2 SV=1	-0.0311937	6.55356	6.55356			6.61576	6.66941	7.01716	6.95426	6.53159	6.7229			588	1	5	4	38.5	14.757	130	3.4707e-27	6.55356	5.45365	5.84503	5.98797	5.77086	5.54747	5.83107	0.0617405	-0.0311937	D3TQ30
D3TQP8;Q694A9	>tr|D3TQP8|D3TQP8_GLOMM Peroxiredoxin 6005 OS=Glossina morsitans morsitans PE=2 SV=1;>tr|Q694A9|Q694A9_GLOMM Putative peroxiredoxin OS=Glossina morsitans morsitans PE=2 SV=1	-0.0316083	6.55336	6.55336			6.31014	6.39773	6.50499	6.24583	6.49069	6.38151			624	2	9	9	41	24.997	222	8.0657e-22	6.55336	5.49083	5.70496	5.59716	5.62371	5.98448	5.99045	0.128134	-0.0316083	D3TQP8;Q694A9
D3TMC2	>tr|D3TMC2|D3TMC2_GLOMM 60s ribosomal protein L10A OS=Glossina morsitans morsitans PE=2 SV=1	-0.33299	6.55082	6.55082			6.2946	6.6709	6.36695	6.24606	5.9653	6.12212			412	1	5	5	30	24.538	217	7.5721e-41	6.55082	5.58092	5.96331	5.71832	5.86934	5.52617	5.81691	1.11033	-0.33299	D3TMC2
D3TQ47;Q8WS63	>tr|D3TQ47|D3TQ47_GLOMM 3-hydroxyisobutyrate dehydrogenase OS=Glossina morsitans morsitans PE=2 SV=1;>tr|Q8WS63|Q8WS63_GLOMM 3-hydroxyisobutyrate dehydrogenase mitochondrial HIBADH (Fragment) OS=Glossina morsitans morsitans PE=2 SV=1	0.174748	6.54674	6.54674			6.22976	6.28081	6.25474	6.3735	6.54637	6.36968			592	2	7	7	27.4	34.513	325	1.3563e-50	6.54674	5.41211	5.53131	5.42586	6.01351	6.01448	5.77187	1.35859	0.174748	D3TQ47;Q8WS63
D3TR96	>tr|D3TR96|D3TR96_GLOMM ATP synthase subunit b OS=Glossina morsitans morsitans PE=2 SV=1	0.162384	6.54648	6.54648			6.11727	6.5451	6.31044	6.80114	6.29931	6.35951			661	1	8	8	29.7	26.95	236	4.2002e-46	6.54648	5.05793	5.70287	5.28816	6.1667	5.68407	5.87825	0.333403	0.162384	D3TR96
D3TLT8	>tr|D3TLT8|D3TLT8_GLOMM Short-chain alcohol dehydrogenase/3-hydroxyacyl-CoA dehydrogenase OS=Glossina morsitans morsitans PE=2 SV=1	0.0298821	6.53846	6.53846			6.40047	6.32719	6.46928	6.47019	6.54639	6.27			370	1	9	9	51.8	27.005	255	4.6486e-31	6.53846	5.26335	5.6511	5.59185	5.94952	5.94928	5.81499	0.118179	0.0298821	D3TLT8
D3TLX2	>tr|D3TLX2|D3TLX2_GLOMM Thioredoxin/protein disulfide isomerase OS=Glossina morsitans morsitans PE=2 SV=1	-0.224882	6.53666	6.53666			6.58422	6.60937	6.5913	6.43712	6.30222	6.3709			375	1	6	6	13.9	47.552	432	1.1631e-17	6.53666	5.47063	5.77611	5.7619	5.77278	5.88628	5.78382	2.3215	-0.224882	D3TLX2
D0A4I4;D0A4I7;D0A4I8;Q389T1;O96761;Q389S0;Q389S5	>tr|D0A4I4|D0A4I4_TRYB9 Histone H2B OS=Trypanosoma brucei gambiense (strain MHOM/CI/86/DAL972) GN=TbgDal_X12740 PE=3 SV=1;>tr|D0A4I7|D0A4I7_TRYB9 Histone H2B OS=Trypanosoma brucei gambiense (strain MHOM/CI/86/DAL972) GN=TbgDal_X12770 PE=3 SV=1;>tr|D0A4I8|	0.762827	6.53662		6.53662		6.1412	5.784	5.90615	7.10336	6.21514	6.80133			233	7	5	5	45	12.438	111	1.4979e-18	6.53662	4.91982	4.60645	4.41814	6.2463	5.79893	5.95337	1.27334	0.762827	D0A4I4;D0A4I7;D0A4I8;Q389T1;O96761;Q389S0;Q389S5	Histone H2B	TbgDal_X12770;TbgDal_X12780;Tb10.406.0340;Tb10.406.0390
D3TLD9	>tr|D3TLD9|D3TLD9_GLOMM Putative aminopeptidase OS=Glossina morsitans morsitans PE=2 SV=1	0.0510337	6.53335	6.53335			6.64284	6.60025	6.72108	6.66742	6.90076	6.5491			322	1	15	15	39.1	54.969	506	1.731e-98	6.53335	5.407	5.68507	5.64007	5.76339	6.01296	5.79817	0.177456	0.0510337	D3TLD9
D0A1U1;O15769;Q38BY9	>tr|D0A1U1|D0A1U1_TRYB9 Malate dehydrogenase OS=Trypanosoma brucei gambiense (strain MHOM/CI/86/DAL972) GN=TbgDal_X3190 PE=3 SV=1;>tr|O15769|O15769_9TRYP Malate dehydrogenase OS=Trypanosoma brucei GN=mMDH PE=2 SV=1;>tr|Q38BY9|Q38BY9_TRYB2 Malate dehydroge	2.52288	6.53217		6.53217		4	4	4	6.55033	6.37747	6.64084		+	204	3	12	12	53.6	33.038	317	4.68e-83	6.53217	3.96891	5.17088	4.89275	6.19209	5.84671	5.95945	5.2804	2.52288	D0A1U1;O15769;Q38BY9	Malate dehydrogenase	TbgDal_X3190;mMDH;Tb10.70.5110
D3TQH7;D3TQI1	>tr|D3TQH7|D3TQH7_GLOMM Gmfb8A OS=Glossina morsitans morsitans PE=2 SV=1;>tr|D3TQI1|D3TQI1_GLOMM Gmfb8a OS=Glossina morsitans morsitans PE=2 SV=1	0.226885	6.52731	6.52731			6.18741	6.20542	6.29219	6.34823	6.37348	6.64397			615	2	10	2	52.8	25.238	218	1.9369e-36	6.52731	5.3298	5.52938	5.4843	5.67937	5.81972	6.13742	1.06605	0.226885	D3TQH7;D3TQI1
D3TLF5	>tr|D3TLF5|D3TLF5_GLOMM Hsp70-interacting protein OS=Glossina morsitans morsitans PE=2 SV=1	-0.0521127	6.52617	6.52617			6.26176	6.41601	6.62185	6.34764	6.60383	6.19181			327	1	5	5	17.8	44.253	400	4.6285e-80	6.52617	5.69671	5.80346	5.82051	5.77548	5.8014	5.52437	0.119389	-0.0521127	D3TLF5
C9ZVD5;P90593;Q26756;Q57YW0	>tr|C9ZVD5|C9ZVD5_TRYB9 Glycerol-3-phosphate dehydrogenase [NAD+],glycosomal, putative OS=Trypanosoma brucei gambiense (strain MHOM/CI/86/DAL972) GN=TbgDal_VIII3210 PE=3 SV=1;>sp|P90593|GPDA_TRYBB Glycerol-3-phosphate dehydrogenase [NAD(+)], glycosomal OS	2.38816	6.52098		6.52098		4	4	4	6.54052	6.06703	6.55693		+	113	4	8	8	27.2	37.703	353	9.7412e-41	6.52098	4.72795	5.47248	4.92084	6.27948	5.46558	5.83879	3.92375	2.38816	C9ZVD5;P90593;Q26756;Q57YW0	Glycerol-3-phosphate dehydrogenase [NAD(+)], glycosomal	TbgDal_VIII3210;GPD;Tb927.8.3530
D3TLE7	>tr|D3TLE7|D3TLE7_GLOMM Thioredoxin reductase-1 OS=Glossina morsitans morsitans PE=2 SV=1	0.332929	6.51739	6.51739			6.39157	6.3324	6.28289	6.61203	6.62746	6.76616			324	2	17	17	51.7	54.256	499	2.9218e-97	6.51739	5.23469	5.45859	5.25161	5.9558	5.90844	5.97347	2.33493	0.332929	D3TLE7;Q694A1
D3TLG1	>tr|D3TLG1|D3TLG1_GLOMM Aldo/keto reductase OS=Glossina morsitans morsitans PE=2 SV=1	0.463228	6.51702	6.51702			6.18139	6.12814	6.20569	6.43109	6.69739	6.77642			331	1	10	10	32.6	36.49	319	8.5123e-63	6.51702	5.19934	5.40673	5.29296	5.97402	5.95694	5.91987	1.90889	0.463228	D3TLG1
D3TRT6	>tr|D3TRT6|D3TRT6_GLOMM Short-chain acyl-CoA dehydrogenase OS=Glossina morsitans morsitans PE=2 SV=1	0.0753524	6.50794	6.50794			6.07254	6.15168	6.81868	6.41202	6.57005	6.28688			690	1	7	7	20.7	46.083	416	1.2861e-23	6.50794	5.03379	5.43372	5.78345	6.03161	5.83795	5.67174	0.108757	0.0753524	D3TRT6
P22512;C9ZRA3;Q586Z5;Q586Z6;Q5ZPE0;A9DMT5;B7VF75;B7VF73;B7VF74	>sp|P22512|G3PG_TRYBB Glyceraldehyde-3-phosphate dehydrogenase, glycosomal OS=Trypanosoma brucei brucei PE=1 SV=3;>tr|C9ZRA3|C9ZRA3_TRYB9 Glyceraldehyde 3-phosphate dehydrogenase,glycosomal OS=Trypanosoma brucei gambiense (strain MHOM/CI/86/DAL972) GN=Tbg	2.63835	6.50744		6.50744		4	4	4	6.80055	6.38173	6.73278		+	789	12	15	10	52.2	38.906	358	3.0744e-40	6.50744	3.58822	NaN	NaN	6.28598	5.64663	5.92319	4.46112	2.63835	P22512;C9ZRA3;Q586Z5;Q586Z6;Q5ZPE0;A9DMT5;B7VF75;B7VF73;B7VF74;A9DMV6;O96429;A9DMW9	Glyceraldehyde-3-phosphate dehydrogenase, glycosomal	Tb927.6.4280;Tb927.6.4300;gGAPDH
C9ZL19;Q57XJ5	>tr|C9ZL19|C9ZL19_TRYB9 ADP-ribosylation factor-like protein 3A,putative OS=Trypanosoma brucei gambiense (strain MHOM/CI/86/DAL972) GN=TbgDal_III3690 PE=3 SV=1;>tr|Q57XJ5|Q57XJ5_TRYB2 ADP-ribosylation factor-like protein 3A, putative OS=Trypanosoma brucei	2.39607	6.50634		6.50634		4	4	4	6.31589	6.399	6.47331		+	43	2	6	6	37.3	19.749	177	7.1745e-17	6.50634	5.52227	5.38773	4.54078	5.99654	6.0966	5.55128	6.11004	2.39607	C9ZL19;Q57XJ5		TbgDal_III3690;Tb927.3.3450
D3TS81	>tr|D3TS81|D3TS81_GLOMM Mitochondrial F1F0-ATP synthase subunit E OS=Glossina morsitans morsitans PE=4 SV=1	0.419129	6.49837	6.49837			6.23338	6.13104	6.24939	6.82521	6.43003	6.61596			729	1	3	3	21.5	8.9114	79	1.6271e-11	6.49837	5.34402	5.6061	5.45251	5.96794	5.71155	5.90249	1.60084	0.419129	D3TS81
D3TLH4	>tr|D3TLH4|D3TLH4_GLOMM Glutamic pyruvate transaminase 2 OS=Glossina morsitans morsitans PE=2 SV=1	0.18211	6.49834	6.49834			6.65565	6.51111	6.57068	6.8629	6.74436	6.67651			337	1	9	9	21.1	61.935	558	8.1359e-133	6.49834	5.38798	5.53903	5.44361	6.02036	5.82411	5.75373	1.2439	0.18211	D3TLH4
C9ZLY3;Q581V1	>tr|C9ZLY3|C9ZLY3_TRYB9 Uncharacterized protein OS=Trypanosoma brucei gambiense (strain MHOM/CI/86/DAL972) GN=TbgDal_IV1130 PE=4 SV=1;>tr|Q581V1|Q581V1_TRYB2 Putative uncharacterized protein OS=Trypanosoma brucei brucei (strain 927/4 GUTat10.1) GN=Tb927.4	2.58888	6.49222		6.49222		4	4	4	6.63018	6.46882	6.66763		+	56	2	13	13	54.7	41.849	373	1.448e-63	6.49222	NaN	NaN	NaN	6.13599	5.94502	5.93314	5.73473	2.58888	C9ZLY3;Q581V1		TbgDal_IV1130;Tb927.4.1300
D3TRY7	>tr|D3TRY7|D3TRY7_GLOMM Crystallin alpha B OS=Glossina morsitans morsitans PE=2 SV=1	0.0929925	6.48606	6.48606			5.9472	6.54828	5.95194	6.41876	5.84537	6.46226			709	1	7	7	38.6	21.466	189	3.941e-20	6.48606	5.15342	5.79306	5.09965	5.89928	5.44372	6.04238	0.120409	0.0929925	D3TRY7
D0A1Y2;Q38BV6;Q9NDH8;Q9NDF5	>tr|D0A1Y2|D0A1Y2_TRYB9 Enolase OS=Trypanosoma brucei gambiense (strain MHOM/CI/86/DAL972) GN=TbgDal_X3600 PE=3 SV=1;>tr|Q38BV6|Q38BV6_TRYB2 Enolase OS=Trypanosoma brucei brucei (strain 927/4 GUTat10.1) GN=Tb10.70.4740 PE=1 SV=1;>tr|Q9NDH8|Q9NDH8_TRYBB En	2.68542	6.4769		6.4769		4	4	4	6.762	6.65892	6.63534		+	206	4	18	18	59.1	46.461	428	1.8956e-176	6.4769	NaN	NaN	NaN	6.17257	5.90275	5.85202	6.57911	2.68542	D0A1Y2;Q38BV6;Q9NDH8;Q9NDF5	Enolase	Tb10.70.4740
D3TLG3	>tr|D3TLG3|D3TLG3_GLOMM Isocitrate dehydrogenase [NADP] OS=Glossina morsitans morsitans PE=2 SV=1	0.0463646	6.47	6.47			6.35301	6.23144	6.69748	6.33997	6.72669	6.35438			333	1	15	15	45.9	46.354	410	6.0851e-45	6.47	5.23985	5.38751	5.54289	5.91108	5.98692	5.60113	0.087388	0.0463646	D3TLG3
D3TQA5	>tr|D3TQA5|D3TQA5_GLOMM Proteasome subunit alpha type OS=Glossina morsitans morsitans PE=2 SV=1	0.0462476	6.45629	6.45629			6.08243	6.13912	6.26503	5.99104	6.30261	6.33167			597	4	6	6	21.5	29.176	261	2.2806e-16	6.45629	5.25741	5.49457	5.40235	5.92274	5.74861	5.85504	0.140779	0.0462476	D3TQA5;C9ZT49;Q57X58;Q9GU36
D3TL47	>tr|D3TL47|D3TL47_GLOMM Putative cysteine proteinase TIN-ag (Fragment) OS=Glossina morsitans morsitans PE=2 SV=1	0.383812	6.45073	6.45073			5.60215	6.60489	5.82229	6.57013	6.18912	6.4215			306	1	11	11	32.3	43.976	387	1.7675e-81	6.45073	4.60144	5.69298	4.82739	6.11584	5.54886	5.75072	0.520651	0.383812	D3TL47
D3TPG3	>tr|D3TPG3|D3TPG3_GLOMM Translation elongation factor EF-1 gamma OS=Glossina morsitans morsitans PE=2 SV=1	0.0633154	6.45063	6.45063			6.29327	6.4501	6.56432	6.47356	6.46813	6.55595			556	1	8	8	20.4	49.451	431	1.034e-54	6.45063	5.1917	5.58835	5.47299	5.93525	5.75715	5.73966	0.309151	0.0633154	D3TPG3
D3TM34	>tr|D3TM34|D3TM34_GLOMM Succinyl-CoA synthetase beta subunit OS=Glossina morsitans morsitans PE=2 SV=1	0.490748	6.44201	6.44201			6.20249	6.22935	5.89881	6.66476	6.48243	6.65569			395	1	11	11	23.9	49.036	452	3.2323e-130	6.44201	4.90593	5.52938	4.92239	6.11744	5.56601	5.76779	1.8069	0.490748	D3TM34
D3TMW6	>tr|D3TMW6|D3TMW6_GLOMM Aspartyl protease OS=Glossina morsitans morsitans PE=2 SV=1	-0.186299	6.43892	6.43892			6.41754	6.1835	6.53992	6.16301	6.32158	6.09747			452	1	4	4	11.7	43.266	394	2.9213e-11	6.43892	5.42975	5.59652	5.72387	5.84454	5.73935	5.48599	0.683615	-0.186299	D3TMW6
D3TME4	>tr|D3TME4|D3TME4_GLOMM Cytochrome c oxidase subunit Vb COX4 OS=Glossina morsitans morsitans PE=2 SV=1	0.348626	6.43527	6.43527			6.35685	6.39487	6.34242	6.83995	6.68441	6.61566			419	1	3	3	31.7	13.702	120	3.0146e-09	6.43527	5.31349	5.52746	5.48909	5.85425	5.66359	5.84357	2.16039	0.348626	D3TME4
D3TNF0	>tr|D3TNF0|D3TNF0_GLOMM Electron transfer flavoprotein beta subunit OS=Glossina morsitans morsitans PE=2 SV=1	0.153777	6.42809	6.42809			6.19318	6.4137	6.27351	6.56879	6.43067	6.34227			496	1	10	10	46.6	27.25	253	6.6091e-23	6.42809	5.32944	5.56399	5.29898	5.85715	5.76267	5.77957	0.768053	0.153777	D3TNF0
D0A059;Q388J9;Q9NJQ9	>tr|D0A059|D0A059_TRYB9 Aconitase, putative OS=Trypanosoma brucei gambiense (strain MHOM/CI/86/DAL972) GN=TbgDal_X17200 PE=4 SV=1;>tr|Q388J9|Q388J9_TRYB2 Aconitase OS=Trypanosoma brucei brucei (strain 927/4 GUTat10.1) GN=Tb10.61.2880 PE=4 SV=1;>tr|Q9NJQ9|	2.44505	6.42429		6.42429		4	4	6.18969	7.22958	7.03814	7.2571		+	190	3	32	22	51.5	98.282	896	2.2964e-206	6.42429	3.87222	4.16068	4.30166	6.00869	5.92935	5.87178	1.53807	2.44505	D0A059;Q388J9;Q9NJQ9		TbgDal_X17200;Tb10.61.2880;ACO
C9ZZP8	>tr|C9ZZP8|C9ZZP8_TRYB9 BARP protein OS=Trypanosoma brucei gambiense (strain MHOM/CI/86/DAL972) GN=TbgDal_IX9730 PE=4 SV=1	2.25581	6.4242		6.4242		4	4	4	6.14048	6.54643	6.08052		+	158	1	4	1	24.4	26.604	254	5.9347e-12	6.4242	NaN	NaN	4.91203	5.88057	6.05392	5.83404	3.98571	2.25581	C9ZZP8		TbgDal_IX9730
Q694A8	>tr|Q694A8|Q694A8_GLOMM Putative peroxiredoxin (Fragment) OS=Glossina morsitans morsitans PE=2 SV=1	-0.142547	6.42131	6.42131			6.58318	6.49967	6.77916	6.37661	6.48718	6.57058			841	1	7	7	59.5	17.961	168	1.4264e-36	6.42131	5.45074	5.58732	5.70742	5.67868	5.67082	5.71061	0.643064	-0.142547	Q694A8
D3TMY7	>tr|D3TMY7|D3TMY7_GLOMM 40S ribosomal protein S20 OS=Glossina morsitans morsitans PE=2 SV=1	-0.209727	6.41863	6.41863			6.36342	6.33704	6.44696	6.28231	6.12182	6.11411			460	1	3	3	28.3	13.496	120	8.4103e-08	6.41863	5.48017	5.76998	5.76704	5.72792	5.48273	5.4883	1.51327	-0.209727	D3TMY7
M4SU87;M4SVE2;M4SWJ8	>tr|M4SU87|M4SU87_9TRYP Variant surface glycoprotein 725 OS=Trypanosoma brucei PE=4 SV=1;>tr|M4SVE2|M4SVE2_9TRYP Variant surface glycoprotein 1047 OS=Trypanosoma brucei PE=4 SV=1;>tr|M4SWJ8|M4SWJ8_9TRYP Variant surface glycoprotein 3065 (Fragment) OS=Tryp	2.66007	6.41795		6.41795		4	4	4	6.75958	6.51288	6.70774		+	777	4	3	2	5	53.553	497	2.0953e-07	6.41795	NaN	NaN	NaN	6.14644	5.67342	5.87243	5.42122	2.66007	M4SU87;M4SVE2;M4SWJ8;M4SX08
Q2NW94	>sp|Q2NW94|CH60_SODGM 60 kDa chaperonin OS=Sodalis glossinidius (strain morsitans) GN=groL PE=1 SV=1	1.32471	6.41536				6.18859	5.82876	4	6.79274	6.73738	6.46136		+	796	2	17	17	38.3	57.558	548	5.456e-105	6.41536	4.26802	4.51505	4.27054	6.14681	5.89989	5.52649	0.901818	1.32471	Q2NW94;H6Q558
D3TP07	>tr|D3TP07|D3TP07_GLOMM Proteasome subunit alpha type OS=Glossina morsitans morsitans PE=2 SV=1	0.254375	6.41392	6.41392			6.00026	6.17044	6.03539	6.26319	6.30861	6.39742			532	1	6	6	28.2	28.049	248	2.6143e-50	6.41392	5.18884	5.54264	5.17687	5.76297	5.75465	5.8989	1.75757	0.254375	D3TP07
D3TP78	>tr|D3TP78|D3TP78_GLOMM Reductases OS=Glossina morsitans morsitans PE=2 SV=1	0.840212	6.41051	6.41051			6.76379	6.56967	4	6.75893	6.4089	6.68626			546	1	2	2	8.2	27.116	256	2.926e-07	6.41051	5.82695	5.574	5.26304	5.864	5.23058	5.64607	0.395811	0.840212	D3TP78
D3TN45	>tr|D3TN45|D3TN45_GLOMM Mitochondrial ATPase inhibitor IATP OS=Glossina morsitans morsitans PE=4 SV=1	0.448137	6.40744	6.40744			6.084	6.16976	6.57452	6.63483	6.47169	7.06618			480	1	5	5	31.2	12.312	109	2.2203e-10	6.40744	5.20219	5.07733	5.64401	5.52052	5.3504	6.10731	0.896604	0.448137	D3TN45
C9ZIF2;Q4GZ05	>tr|C9ZIF2|C9ZIF2_TRYB9 Calpain-like protein, putative OS=Trypanosoma brucei gambiense (strain MHOM/CI/86/DAL972) GN=TbgDal_I1270 PE=4 SV=1;>tr|Q4GZ05|Q4GZ05_TRYB2 Calpain-like protein, putative OS=Trypanosoma brucei brucei (strain 927/4 GUTat10.1) GN=TB9	1.90449	6.40613		6.40613		4	4	4	6.33826	5.38346	5.99176		+	16	2	2	2	19.4	14.597	129	6.4288e-05	6.40613	NaN	NaN	4.51226	6.08045	5.36464	6.03342	2.61792	1.90449	C9ZIF2;Q4GZ05		TbgDal_I1270;TB927.1.2160
D3TMF3	>tr|D3TMF3|D3TMF3_GLOMM Pyruvate kinase OS=Glossina morsitans morsitans PE=2 SV=1	-0.0418186	6.40487	6.40487			6.69581	6.47404	6.47764	6.48253	6.46108	6.57843			422	1	10	10	26	55.934	515	1.082e-61	6.40487	5.53042	5.57062	5.41755	5.75912	5.6725	5.71823	0.196666	-0.0418186	D3TMF3
D3TPU1	>tr|D3TPU1|D3TPU1_GLOMM Hydroxyacyl-CoA dehydrogenase/enoyl-CoA hydratase OS=Glossina morsitans morsitans PE=2 SV=1	0.397786	6.39829	6.39829			6.11784	6.14252	6.1491	6.47075	6.67237	6.45968			574	1	12	12	42.8	31.945	285	2.104e-38	6.39829	5.09332	5.33375	5.14805	5.82384	5.82103	5.84071	2.32976	0.397786	D3TPU1
D3TLL5	>tr|D3TLL5|D3TLL5_GLOMM Ribosomal protein L22 OS=Glossina morsitans morsitans PE=2 SV=1	-0.410713	6.39482	6.39482			5.95416	6.24665	6.42388	5.572	5.70404	6.11651			351	1	5	5	17.1	30.977	287	5.6554e-13	6.39482	5.23644	5.81852	5.66335	5.55325	5.56475	5.66852	0.896433	-0.410713	D3TLL5
D3TRU3;Q694A0	>tr|D3TRU3|D3TRU3_GLOMM Catalase OS=Glossina morsitans morsitans PE=2 SV=1;>tr|Q694A0|Q694A0_GLOMM Catalase (Fragment) OS=Glossina morsitans morsitans PE=2 SV=1	0.437582	6.39477	6.39477			6.09276	6.24353	6.24792	6.71143	6.51154	6.674			693	2	12	12	33.9	57.027	505	1.6627e-165	6.39477	5.06066	5.46356	5.17362	5.94644	5.72819	5.70593	2.269	0.437582	D3TRU3;Q694A0
Q0QHK6	>tr|Q0QHK6|Q0QHK6_GLOMM 1-pyrroline-5-carboxylate dehydrogenase 2 OS=Glossina morsitans morsitans PE=2 SV=1	0.93571	6.39215	6.39215			5.52983	5.83312	5.80349	6.78942	6.46607	6.71808		+	790	1	10	10	26.3	58.318	525	1.6172e-53	6.39215	4.46412	4.96017	4.86682	5.97849	5.76412	5.86945	2.61185	0.93571	Q0QHK6
Q382Y3;Q8WSH6	>tr|Q382Y3|Q382Y3_TRYB2 Microtubule-associated protein OS=Trypanosoma brucei brucei (strain 927/4 GUTat10.1) GN=Tb11.01.3805 PE=4 SV=1;>tr|Q8WSH6|Q8WSH6_9TRYP Corset-associated protein 15 OS=Trypanosoma brucei GN=CAP15 PE=4 SV=1	1.36378	6.39026		6.39026		4	4	4	6.06164	4	6.02971		+	807	2	2	2	14.2	13.96	120	0.0001651	6.39026	NaN	5.9001	5.82654	5.62351	4.68603	5.71782	0.935015	1.36378	Q382Y3;Q8WSH6		Tb11.01.3805;CAP15
C9ZYV4;Q38DP2	>tr|C9ZYV4|C9ZYV4_TRYB9 60S ribosomal protein L23, putative OS=Trypanosoma brucei gambiense (strain MHOM/CI/86/DAL972) GN=TbgDal_IX6790 PE=3 SV=1;>tr|Q38DP2|Q38DP2_TRYB2 60S ribosomal protein L23, putative OS=Trypanosoma brucei brucei (strain 927/4 GUTat1	1.54919	6.38457		6.38457		4	4	4	6.40495	4	6.24262		+	148	2	2	2	13	14.831	138	0.00017992	6.38457	5.06648	5.56393	4.97302	5.91749	5.62404	5.7778	0.933296	1.54919	C9ZYV4;Q38DP2
C9ZMI9;Q583I9;C9ZM65;Q583J0	>tr|C9ZMI9|C9ZMI9_TRYB9 Uncharacterized protein OS=Trypanosoma brucei gambiense (strain MHOM/CI/86/DAL972) GN=TbgDal_IV1960 PE=4 SV=1;>tr|Q583I9|Q583I9_TRYB2 Putative uncharacterized protein OS=Trypanosoma brucei brucei (strain 927/4 GUTat10.1) GN=Tb927.4	2.08151	6.3731		6.3731		4	4	4	5.96274	6.08034	6.20145		+	58	4	5	5	28.6	20.677	189	1.7244e-14	6.3731	4.69389	NaN	5.05603	5.88117	5.8048	5.90268	5.14536	2.08151	C9ZMI9;Q583I9;C9ZM65;Q583J0		TbgDal_IV1960;Tb927.4.2040;TbgDal_IV1950;Tb927.4.2030
D0A1M7;P86934;P86939;P86933;C1K9W7;D0A1M9;Q38C34	>tr|D0A1M7|D0A1M7_TRYB9 Elongation factor 1-alpha OS=Trypanosoma brucei gambiense (strain MHOM/CI/86/DAL972) GN=TbgDal_X2530 PE=3 SV=1;>sp|P86934|EF1A1_TRYB2 Elongation factor 1-alpha 1 OS=Trypanosoma brucei brucei (strain 927/4 GUTat10.1) GN=TEF1 PE=1 SV	2.58196	6.36708		6.36708		4	4	4	6.70261	6.43267	6.61061		+	203	8	10	5	24.3	48.974	448	3.7503e-30	6.36708	NaN	4.43631	3.67866	5.94723	5.76448	5.91881	5.27676	2.58196	D0A1M7;P86934;P86939;P86933;C1K9W7;D0A1M9;Q38C34;D0A1M8	Elongation factor 1-alpha;Elongation factor 1-alpha 1;Elongation factor 1-alpha 2	TbgDal_X2530;TEF1;Tb10.70.5670;TbgDal_X2550;Tb10.70.5680
D3TRB1	>tr|D3TRB1|D3TRB1_GLOMM Mitochondrial processing peptidase beta subunit OS=Glossina morsitans morsitans PE=2 SV=1	0.379827	6.36498	6.36498			6.08895	6.3833	5.6165	6.58614	6.24038	6.40171			663	1	10	3	30.2	50.522	454	1.0009e-50	6.36498	4.94956	5.50815	4.59768	5.95564	5.65564	5.70845	0.708854	0.379827	D3TRB1
D3TNH8	>tr|D3TNH8|D3TNH8_GLOMM Ubiquitin C-terminal hydrolase uCHL1 OS=Glossina morsitans morsitans PE=2 SV=1	0.431183	6.35995	6.35995			5.93839	6.00329	6.03338	6.37061	6.50934	6.38867			501	1	6	6	32.6	25.927	227	3.852e-22	6.35995	4.91976	5.17846	5.04681	5.78471	5.7635	5.87857	2.94426	0.431183	D3TNH8
D3TKJ4	>tr|D3TKJ4|D3TKJ4_GLOMM 60S ribosomal protein L31 OS=Glossina morsitans morsitans PE=2 SV=1	-0.0216762	6.35898	6.35898			6.37783	6.30503	6.68796	6.57392	6.37731	6.35457			293	1	3	3	28.2	14.462	124	4.7818e-16	6.35898	5.3134	5.58955	5.76985	5.65078	5.4502	5.57169	0.0547658	-0.0216762	D3TKJ4
C9ZVV0;P22225;Q57UH2;Q26785	>tr|C9ZVV0|C9ZVV0_TRYB9 69 kDa paraflagellar rod protein OS=Trypanosoma brucei gambiense (strain MHOM/CI/86/DAL972) GN=TbgDal_VIII4790 PE=4 SV=1;>sp|P22225|PFR1_TRYBB 69 kDa paraflagellar rod protein OS=Trypanosoma brucei brucei GN=PFRA PE=2 SV=1;>tr|Q57U	2.82632	6.35547		6.35547		4	4	4	6.75533	6.95689	6.76674		+	118	4	18	18	33.2	69.465	599	2.823e-93	6.35547	3.87157	3.72942	3.43889	5.79757	6.03655	5.72942	5.76685	2.82632	C9ZVV0;P22225;Q57UH2;Q26785	69 kDa paraflagellar rod protein	PFRA;PFR2
D3TM93	>tr|D3TM93|D3TM93_GLOMM Putative cargo transport protein EMp24 OS=Glossina morsitans morsitans PE=2 SV=1	0.0328252	6.35453	6.35453			5.83249	6.19598	6.08138	6.17023	5.97582	6.06228			406	1	3	3	15.9	23.676	207	9.15e-08	6.35453	5.10775	5.6126	5.36611	5.88987	5.46055	5.63056	0.0970087	0.0328252	D3TM93
D3TMD9	>tr|D3TMD9|D3TMD9_GLOMM HspB1 OS=Glossina morsitans morsitans PE=2 SV=1	0.261047	6.35145	6.35145			5.59349	5.99772	5.67345	5.84593	6.09625	6.10561			416	1	3	1	32.2	20.251	177	1.126e-28	6.35145	5.05725	5.55774	5.17076	5.50289	5.73973	5.87809	0.804562	0.261047	D3TMD9
C9ZLC1;Q580L2;Q26789;C9ZLC2	>tr|C9ZLC1|C9ZLC1_TRYB9 73 kDa paraflagellar rod protein (Pfr1) OS=Trypanosoma brucei gambiense (strain MHOM/CI/86/DAL972) GN=TbgDal_III4720 PE=4 SV=1;>tr|Q580L2|Q580L2_TRYB2 73 kDa paraflagellar rod protein OS=Trypanosoma brucei brucei (strain 927/4 GUTa	2.75815	6.34124		6.34124		4	4	4	6.86345	6.90599	6.50501		+	49	4	23	23	47.3	68.551	588	1.6082e-159	6.34124	NaN	NaN	NaN	5.99683	5.97248	5.41948	4.57302	2.75815	C9ZLC1;Q580L2;Q26789;C9ZLC2	73 kDa paraflagellar rod protein	TbgDal_III4720;PFRC;TbgDal_III4730
D0A228;Q38BS5	>tr|D0A228|D0A228_TRYB9 Delta-1-pyrroline-5-carboxylate dehydrogenase,putative OS=Trypanosoma brucei gambiense (strain MHOM/CI/86/DAL972) GN=TbgDal_X4060 PE=3 SV=1;>tr|Q38BS5|Q38BS5_TRYB2 Delta-1-pyrroline-5-carboxylate dehydrogenase, putative OS=Trypanos	2.541	6.33646		6.33646		4	4	4	6.70547	6.3681	6.54943		+	207	2	11	11	21.8	61.877	560	2.4049e-39	6.33646	5.46854	5.45065	4.98541	5.81935	5.47406	5.73185	4.89043	2.541	D0A228;Q38BS5		TbgDal_X4060;Tb10.70.4280
C9ZXV5;Q38EV1;Q38EV2;C9ZXV6;C9ZXV8;Q9U420;C9ZXW0;Q38EU9	>tr|C9ZXV5|C9ZXV5_TRYB9 Arginine kinase OS=Trypanosoma brucei gambiense (strain MHOM/CI/86/DAL972) GN=TbgDal_IX3250 PE=3 SV=1;>tr|Q38EV1|Q38EV1_TRYB2 Arginine kinase OS=Trypanosoma brucei brucei (strain 927/4 GUTat10.1) GN=Tb09.160.4570 PE=3 SV=1;>tr|Q38E	2.30278	6.32329		6.32329		4	4	4	6.50144	6.06662	6.34027		+	141	8	11	10	35	44.566	403	1.4342e-35	6.32329	4.76819	NaN	5.26145	5.9408	5.30931	5.89628	4.26557	2.30278	C9ZXV5;Q38EV1;Q38EV2;C9ZXV6;C9ZXV8;Q9U420;C9ZXW0;Q38EU9		TbgDal_IX3250;Tb09.160.4570;Tb09.160.4560;TbgDal_IX3260;TbgDal_IX3280;AK1;TbgDal_IX3300;Tb09.160.4590
O60946	>tr|O60946|O60946_TRYBB BARP protein OS=Trypanosoma brucei brucei GN=barp PE=2 SV=1	2.14447	6.31351		6.31351		4	4	4	6.27923	6.0029	6.15128		+	785	2	6	1	39.2	27.465	260	1.6006e-161	6.31351	NaN	NaN	NaN	6.04234	5.62169	5.73033	4.94218	2.14447	O60946;Q38CV4		barp
D3TQH3;Q8T4N0	>tr|D3TQH3|D3TQH3_GLOMM Putative uncharacterized protein OS=Glossina morsitans morsitans PE=2 SV=1;>tr|Q8T4N0|Q8T4N0_GLOMM Gmfb8 OS=Glossina morsitans morsitans PE=2 SV=1	0.164315	6.31237	6.31237			6.12943	5.94605	6.02934	6.1181	6.06378	6.41589			613	2	8	6	41.3	25.453	218	2.3259e-19	6.31237	5.13777	5.25983	5.11514	5.65582	5.53875	5.90573	0.605543	0.164315	D3TQH3;Q8T4N0
Q8WS65;D3TRQ2	>tr|Q8WS65|Q8WS65_GLOMM Ferritin 2 light chain-like protein OS=Glossina morsitans morsitans GN=FLC PE=2 SV=2;>tr|D3TRQ2|D3TRQ2_GLOMM Ferritin OS=Glossina morsitans morsitans PE=2 SV=1	-0.246703	6.31023	6.31023			6.17076	6.61567	6.2075	6.06893	6.15348	6.03141			848	2	8	8	43.2	25.035	222	1.1139e-23	6.31023	5.20238	5.82363	5.31559	5.47945	5.49645	5.59669	0.772718	-0.246703	Q8WS65;D3TRQ2
D3TMA1	>tr|D3TMA1|D3TMA1_GLOMM Tetraspanin 42Ed OS=Glossina morsitans morsitans PE=2 SV=1	2.04549	6.29778	6.29778			4	4	4	5.92733	5.89843	6.31072		+	408	1	3	3	13.5	25.291	229	4.2672e-08	6.29778	4.6947	3.94535	NaN	5.74196	5.37449	6.0561	3.9834	2.04549	D3TMA1
D3TMM4	>tr|D3TMM4|D3TMM4_GLOMM Glutathione S-transferase OS=Glossina morsitans morsitans PE=2 SV=1	0.407778	6.29772	6.29772			5.79111	5.94984	5.94545	6.22154	6.25496	6.43323			438	1	7	7	33.9	29.358	254	3.5235e-18	6.29772	4.88848	5.30997	5.10857	5.64502	5.64836	5.83777	2.08189	0.407778	D3TMM4
D3TPX7	>tr|D3TPX7|D3TPX7_GLOMM Carboxylesterase OS=Glossina morsitans morsitans PE=2 SV=1	1.57202	6.29662	6.29662			4	5.33116	5.64323	6.49991	6.54327	6.64727		+	580	1	11	11	21.8	65.575	570	4.7058e-32	6.29662	3.40166	4.35522	4.50076	5.78636	5.7691	5.85964	1.44455	1.57202	D3TPX7
D3TP84	>tr|D3TP84|D3TP84_GLOMM Vacuolar H+-ATPase v1 sector subunit G OS=Glossina morsitans morsitans PE=4 SV=1	-1.26596	6.29587	6.29587			6.19709	5.91796	5.78577	4	4	6.10295			550	1	3	3	21.4	13.9	117	5.4344e-08	6.29587	5.49824	5.32644	5.16498	5.22407	5.74065	5.76739	0.824598	-1.26596	D3TP84
D0AAR5;F2QAG2;Q381B3;Q04933	>tr|D0AAR5|D0AAR5_TRYB9 Dihydrolipoyl dehydrogenase OS=Trypanosoma brucei gambiense (strain MHOM/CI/86/DAL972) GN=TbgDal_XI18870 PE=3 SV=1;>tr|F2QAG2|F2QAG2_9TRYP Dihydrolipoyl dehydrogenase OS=Trypanosoma brucei GN=lipdh PE=3 SV=1;>tr|Q381B3|Q381B3_TRYB2	1.88984	6.29451		6.29451		4	5.83923	4	6.48962	6.38534	6.63378		+	290	4	12	12	34.9	50.217	476	1.2877e-69	6.29451	NaN	4.7802	NaN	5.89361	5.66133	5.82521	1.42477	1.88984	D0AAR5;F2QAG2;Q381B3;Q04933	Dihydrolipoyl dehydrogenase	TbgDal_XI18870;lipdh;Tb11.01.8470
D3TQE7	>tr|D3TQE7|D3TQE7_GLOMM Sec61 protein translocation complex beta subunit OS=Glossina morsitans morsitans PE=4 SV=1	-0.0971209	6.29028	6.29028			6.25443	6.33131	6.51242	6.64124	6.14789	6.01766			607	1	3	3	36.7	10	98	2.4677e-09	6.29028	5.25438	5.62554	5.64369	5.69393	5.25035	5.37442	0.18048	-0.0971209	D3TQE7
D3TMP8	>tr|D3TMP8|D3TMP8_GLOMM Heat shock protein 23 OS=Glossina morsitans morsitans PE=2 SV=1	0.288182	6.28823	6.28823			5.65854	5.93648	5.88156	6.02354	5.96924	6.34834			441	1	3	3	19.8	23.031	207	1.3971e-13	6.28823	4.96547	5.44713	5.29519	5.71498	5.45051	5.75686	0.924062	0.288182	D3TMP8
D3TPA0	>tr|D3TPA0|D3TPA0_GLOMM Cytochrome C1 OS=Glossina morsitans morsitans PE=2 SV=1	0.341998	6.28711	6.28711			5.74576	5.86992	5.67349	6.64522	5.85623	5.81372			552	1	5	5	19.5	33.754	307	1.2816e-11	6.28711	4.98543	5.41502	4.6524	5.94201	5.41402	5.6029	0.547292	0.341998	D3TPA0
D3TQD5	>tr|D3TQD5|D3TQD5_GLOMM Ubiquitin-like protein S OS=Glossina morsitans morsitans PE=4 SV=1	1.73175	6.28321	6.28321			4	5.52481	4	5.95749	6.20585	6.55673		+	606	1	3	3	35.2	10.328	91	1.9394e-08	6.28321	4.84801	4.95917	5.02657	5.42978	5.782	5.89064	1.49264	1.73175	D3TQD5
Q57VL5	>tr|Q57VL5|Q57VL5_TRYB2 Putative uncharacterized protein OS=Trypanosoma brucei brucei (strain 927/4 GUTat10.1) GN=Tb927.7.5960 PE=4 SV=1	2.50483	6.27533		6.27533		4	4	4	6.56754	6.34856	6.59839		+	825	1	5	1	11.7	66.244	597	7.4826e-21	6.27533	4.16394	NaN	NaN	5.8353	5.69344	5.84039	5.23721	2.50483	Q57VL5		Tb927.7.5960
D3TL85	>tr|D3TL85|D3TL85_GLOMM Ribosomal protein S25 (Fragment) OS=Glossina morsitans morsitans PE=2 SV=1	0.818529	6.27212	6.27212			4	5.91248	6.28106	6.49719	5.923	6.22894			311	1	3	3	22.4	13.083	116	3.5468e-10	6.27212	4.46365	5.48789	5.53493	5.70861	5.34936	5.66003	0.491194	0.818529	D3TL85
D3TLI5	>tr|D3TLI5|D3TLI5_GLOMM Dopamine N-acetyltransferase OS=Glossina morsitans morsitans PE=2 SV=1	-0.368629	6.27198	6.27198			6.18096	6.52336	6.62447	6.17012	5.96892	6.08386			340	1	5	5	33.5	27.222	239	1.0346e-14	6.27198	5.32982	5.67411	5.69126	5.14439	5.30417	5.54727	1.18452	-0.368629	D3TLI5
D3TP19	>tr|D3TP19|D3TP19_GLOMM Heat shock protein 70 OS=Glossina morsitans morsitans PE=2 SV=1	0.341765	6.27014	6.27014			6.38036	6.30666	6.21029	6.46696	6.58417	6.87147			536	2	13	9	25	70.318	639	4.8939e-71	6.27014	5.061	5.3786	5.2388	5.51611	5.65214	5.74677	1.23598	0.341765	D3TP19;Q08665
D0A2I0;Q38BE4	>tr|D0A2I0|D0A2I0_TRYB9 Elongation factor 2, putative OS=Trypanosoma brucei gambiense (strain MHOM/CI/86/DAL972) GN=TbgDal_X5590 PE=4 SV=1;>tr|Q38BE4|Q38BE4_TRYB2 Elongation factor 2 OS=Trypanosoma brucei brucei (strain 927/4 GUTat10.1) GN=Tb10.70.2650 PE	2.99863	6.26919		6.26919		4	4	4	7.07951	6.86361	7.05277		+	213	2	21	20	32.1	94.202	845	4.7602e-116	6.26919	NaN	3.11541	NaN	5.9253	5.78148	5.61356	5.80227	2.99863	D0A2I0;Q38BE4		TbgDal_X5590
D3TMD6	>tr|D3TMD6|D3TMD6_GLOMM Fructose-1,6-bisphosphatase OS=Glossina morsitans morsitans PE=2 SV=1	0.523336	6.26479	6.26479			4	5.71423	6.48346	6.20954	5.9387	5.61946			414	1	5	5	20.8	36.469	336	2.4984e-29	6.26479	4.98763	5.52244	5.60156	5.61315	5.55524	5.38151	0.27934	0.523336	D3TMD6
D3TNY0	>tr|D3TNY0|D3TNY0_GLOMM Gelsolin OS=Glossina morsitans morsitans PE=2 SV=1	0.778864	6.26236	6.26236			5.92395	5.86467	5.87583	6.77506	6.43199	6.79399			526	1	9	9	24.9	53.357	469	5.7752e-37	6.26236	4.70956	5.14473	4.77214	5.87213	5.66092	5.57591	2.54975	0.778864	D3TNY0
D3TNP4	>tr|D3TNP4|D3TNP4_GLOMM Elongation factor 1 beta/delta chain OS=Glossina morsitans morsitans PE=2 SV=1	0.050193	6.23459	6.23459			6.15155	6.03934	5.89007	5.93927	6.21624	6.07602			511	1	7	7	46.4	24.456	222	1.3807e-22	6.23459	5.13424	5.20041	4.95622	5.59423	5.50518	5.79111	0.172491	0.050193	D3TNP4
D3TQC7;Q694A2	>tr|D3TQC7|D3TQC7_GLOMM Glutathione peroxidase OS=Glossina morsitans morsitans PE=2 SV=1;>tr|Q694A2|Q694A2_GLOMM Glutathione peroxidase OS=Glossina morsitans morsitans PE=2 SV=1	0.0753419	6.23338	6.23338			5.82488	5.98133	5.86294	5.88701	5.91229	6.09587			603	2	3	3	16.4	21.839	195	8.1764e-09	6.23338	5.18438	5.53345	5.20439	5.51845	5.50009	5.61358	0.392987	0.0753419	D3TQC7;Q694A2
D3TN04;Q694B0	>tr|D3TN04|D3TN04_GLOMM Alkyl hydroperoxide reductase OS=Glossina morsitans morsitans PE=2 SV=1;>tr|Q694B0|Q694B0_GLOMM Putative thioredoxin peroxidase 3 OS=Glossina morsitans morsitans PE=2 SV=1	0.0980514	6.22647	6.22647			5.87273	6.14635	6.19159	6.17371	6.10404	6.22706			464	2	8	8	42.8	26.608	236	3.1531e-25	6.22647	4.56771	5.17161	5.19695	5.61974	5.57647	5.73876	0.391005	0.0980514	D3TN04;Q694B0
Q26678;Q57UL8;C9ZW16;P17882;Q26677;C9ZW14;Q26680;Q57UL6	>sp|Q26678|FCA3_TRYBB Flagellar calcium-binding protein TB-44A OS=Trypanosoma brucei brucei PE=1 SV=1;>tr|Q57UL8|Q57UL8_TRYB2 Flagellar calcium-binding protein TB-44A OS=Trypanosoma brucei brucei (strain 927/4 GUTat10.1) GN=Tb927.8.5460 PE=4 SV=1;>tr|C9ZW	1.79279	6.22534		6.22534		4	5.16062	4	6.31725	5.81778	6.40396		+	794	11	5	5	28.6	45.808	406	5.2163e-22	6.22534	4.68008	4.39247	3.89272	5.805	5.40543	5.8495	1.86007	1.79279	Q26678;Q57UL8;C9ZW16;P17882;Q26677;C9ZW14;Q26680;Q57UL6;Q57X35;Q9TXG6;Q7M4G2	Flagellar calcium-binding protein TB-44A;Flagellar calcium-binding protein TB-17;Flagellar calcium-binding protein TB-1.7G;Flagellar calcium-binding protein TB-24	Tb927.8.5460;TbgDal_VIII5430;FCABP;TbgDal_VIII5410;Tb927.8.5440
D3TLP3	>tr|D3TLP3|D3TLP3_GLOMM Glutathione S-transferase OS=Glossina morsitans morsitans PE=2 SV=1	-0.00211652	6.22016	6.22016			6.16767	6.08955	6.23573	6.09792	6.12034	6.26834			359	1	12	12	58.1	28.114	236	3.1633e-67	6.22016	5.01883	5.23137	5.25343	5.59983	5.43767	5.72775	0.0102362	-0.00211652	D3TLP3
D3TNQ0	>tr|D3TNQ0|D3TNQ0_GLOMM ADP/ATP translocase OS=Glossina morsitans morsitans PE=2 SV=1	0.832627	6.21838	6.21838			5.40228	5.78873	5.40582	6.81576	5.96726	6.31169			512	5	10	10	29	32.919	300	2.6989e-28	6.21838	4.3411	5.12863	4.48027	5.97099	5.19209	5.57493	1.39759	0.832627	D3TNQ0;D0A0D8;O76286;Q26697;Q388C4
D3TRW6	>tr|D3TRW6|D3TRW6_GLOMM Ribosomal protein L30 OS=Glossina morsitans morsitans PE=3 SV=1	-0.0590734	6.21783	6.21783			6.0714	5.95082	6.48966	5.96327	6.028	6.34339			704	1	4	4	53.2	12.265	111	6.3119e-14	6.21783	5.06644	5.4288	5.7459	5.27221	5.02239	5.62	0.105925	-0.0590734	D3TRW6
D3TN22	>tr|D3TN22|D3TN22_GLOMM Cytochrome c oxidase subunit Va COX6 OS=Glossina morsitans morsitans PE=2 SV=1	0.421246	6.21479	6.21479			6.1719	6.24714	6.2987	6.85954	6.45948	6.66246			471	1	4	4	17.6	16.69	148	1.5246e-11	6.21479	4.97824	4.99592	5.30374	5.7597	5.3778	5.63415	1.59407	0.421246	D3TN22
D3TQA3	>tr|D3TQA3|D3TQA3_GLOMM Malic enzyme OS=Glossina morsitans morsitans PE=2 SV=1	-0.0709108	6.21237	6.21237			6.42948	6.31647	6.73341	6.29072	6.5052	6.4707			596	1	12	12	24.4	64.843	586	8.8209e-33	6.21237	5.11388	5.29693	5.51065	5.4625	5.534	5.5397	0.192616	-0.0709108	D3TQA3
D3TQN0	>tr|D3TQN0|D3TQN0_GLOMM 40S ribosomal protein S3a OS=Glossina morsitans morsitans PE=2 SV=1	-0.0187934	6.20496	6.20496			6.00805	6.26536	6.03599	5.81103	6.23691	6.20507			621	1	3	3	9	30.534	268	1.6446e-12	6.20496	5.15269	5.57142	5.2089	5.54621	5.44868	5.46796	0.0400906	-0.0187934	D3TQN0
D3TSB3	>tr|D3TSB3|D3TSB3_GLOMM Metallopeptidase OS=Glossina morsitans morsitans PE=2 SV=1	0.0482125	6.18783	6.18783			6.22253	6.26446	6.13887	6.00868	6.43715	6.32467			739	1	8	8	19.8	43.845	399	1.5527e-89	6.18783	5.10394	5.26174	4.99989	5.53347	5.66665	5.51282	0.133013	0.0482125	D3TSB3
D0A3S0;P12865;Q38AE1	>tr|D0A3S0|D0A3S0_TRYB9 Protein disulfide isomerase (Bloodstream-specific protein 2,putative) OS=Trypanosoma brucei gambiense (strain MHOM/CI/86/DAL972) GN=TbgDal_X10050 PE=3 SV=1;>sp|P12865|BS2_TRYBB Bloodstream-specific protein 2 OS=Trypanosoma brucei b	2.68136	6.1837		6.1837		4	4	4	6.72785	6.68623	6.63		+	228	3	10	10	21.6	55.447	496	1.118e-40	6.1837	NaN	NaN	NaN	5.84746	5.74362	5.42907	7.1253	2.68136	D0A3S0;P12865;Q38AE1	Bloodstream-specific protein 2	TbgDal_X10050;BS2;Tb10.6k15.2290
D3TRW0	>tr|D3TRW0|D3TRW0_GLOMM 40S ribosomal protein S12 OS=Glossina morsitans morsitans PE=2 SV=1	-0.191901	6.18341	6.18341			6.12182	6.16882	6.7363	6.23162	6.23865	5.98097			700	1	5	5	61.2	15.198	139	2.2461e-31	6.18341	5.11945	5.40106	5.84471	5.01397	5.27302	5.18144	0.374387	-0.191901	D3TRW0
D3TPS2;D3TPT0;D0A9H8;D0A9H9;P69097;P69098;Q382N3	>tr|D3TPS2|D3TPS2_GLOMM Calmodulin OS=Glossina morsitans morsitans PE=2 SV=1;>tr|D3TPT0|D3TPT0_GLOMM Calmodulin OS=Glossina morsitans morsitans PE=2 SV=1;>tr|D0A9H8|D0A9H8_TRYB9 Calmodulin, putative (Fragment) OS=Trypanosoma brucei gambiense (strain MHOM/	0.609251	6.17785		6.17785		5.31429	5.57681	5.63386	5.9961	5.98356	6.37306			570	7	4	4	30.2	16.81	149	7.2191e-18	6.17785	4.95846	5.17327	5.12476	5.33302	5.52545	5.76515	1.7104	0.609251	D3TPS2;D3TPT0;D0A9H8;D0A9H9;P69097;P69098;Q382N3	Calmodulin	TbgDal_XI14480
D3TLV4	>tr|D3TLV4|D3TLV4_GLOMM Rab protein 1 OS=Glossina morsitans morsitans PE=2 SV=1	-0.0365364	6.17719	6.17719			6.12927	5.77627	6.0923	5.9719	5.78196	6.13437			371	1	7	7	48.8	22.864	205	1.0687e-19	6.17719	5.07181	5.15658	5.14	5.43246	5.37464	5.77581	0.0855764	-0.0365364	D3TLV4
D0A940;Q383B2	>tr|D0A940|D0A940_TRYB9 2-oxoglutarate dehydrogenase, E2 component,dihydrolipoamide succinyltransferase, putative OS=Trypanosoma brucei gambiense (strain MHOM/CI/86/DAL972) GN=TbgDal_XI13100 PE=3 SV=1;>tr|Q383B2|Q383B2_TRYB2 2-oxoglutarate dehydrogenase,	2.1971	6.17626		6.17626		4	4	4	6.37367	5.97124	6.2464		+	285	2	7	7	21.2	40.998	382	5.5694e-23	6.17626	4.29347	4.5097	4.15354	5.85087	5.51346	5.60077	4.29902	2.1971	D0A940;Q383B2		TbgDal_XI13100;Tb11.01.3550
C9ZQG6;Q585Q3	>tr|C9ZQG6|C9ZQG6_TRYB9 2-hydroxy-3-oxopropionate reductase, putative OS=Trypanosoma brucei gambiense (strain MHOM/CI/86/DAL972) GN=TbgDal_VI1240 PE=4 SV=1;>tr|Q585Q3|Q585Q3_TRYB2 2-hydroxy-3-oxopropionate reductase, putative OS=Trypanosoma brucei brucei	2.03213	6.16915		6.16915		4	4	4	5.75345	6.02181	6.32114		+	77	2	4	4	15.1	31.593	299	1.3011e-20	6.16915	4.75921	5.44037	5.23472	5.19187	5.59071	5.6296	3.61333	2.03213	C9ZQG6;Q585Q3		TbgDal_VI1240;Tb927.6.1570
D0A349;Q37683;Q38AV5	>tr|D0A349|D0A349_TRYB9 Chaperonin Hsp60, mitochondrial OS=Trypanosoma brucei gambiense (strain MHOM/CI/86/DAL972) GN=TbgDal_X7820 PE=3 SV=1;>sp|Q37683|CH60_TRYBB Chaperonin HSP60, mitochondrial OS=Trypanosoma brucei brucei GN=HSP60 PE=2 SV=2;>tr|Q38AV5|Q	0.378031	6.16521		6.16521		6.09226	6.14173	5.89201	6.44234	6.3358	6.48196			220	3	10	10	23	59.371	561	1.0337e-151	6.16521	4.63109	5.04964	4.38383	5.75825	5.44946	5.63268	1.89765	0.378031	D0A349;Q37683;Q38AV5	Chaperonin HSP60, mitochondrial	HSP60
C9ZRF9;C9ZRG1;Q586F9;Q586G1;Q586G3;C9ZRG3;C9ZRG0	>tr|C9ZRF9|C9ZRF9_TRYB9 S-adenosylmethionine synthase OS=Trypanosoma brucei gambiense (strain MHOM/CI/86/DAL972) GN=TbgDal_VI4670 PE=3 SV=1;>tr|C9ZRG1|C9ZRG1_TRYB9 S-adenosylmethionine synthase OS=Trypanosoma brucei gambiense (strain MHOM/CI/86/DAL972) GN	1.57885	6.16394		6.16394		4	4	6.12182	6.23469	6.33302	6.29066		+	82	7	10	10	20.1	45.198	413	8.3276e-33	6.16394	NaN	3.58156	4.45106	5.7323	5.66411	5.62863	1.04788	1.57885	C9ZRF9;C9ZRG1;Q586F9;Q586G1;Q586G3;C9ZRG3;C9ZRG0	S-adenosylmethionine synthase	TbgDal_VI4670;Tb927.6.4870;Tb927.6.4890;TbgDal_VI4710;TbgDal_VI4680
C9ZZZ0;P30616;C9ZZZ1;P30615;Q388I8	>tr|C9ZZZ0|C9ZZZ0_TRYB9 Pyruvate kinase OS=Trypanosoma brucei gambiense (strain MHOM/CI/86/DAL972) GN=TbgDal_X16510 PE=3 SV=1;>sp|P30616|KPYK2_TRYBB Pyruvate kinase 2 OS=Trypanosoma brucei brucei GN=PYK2 PE=3 SV=1;>tr|C9ZZZ1|C9ZZZ1_TRYB9 Pyruvate kinase O	2.40128	6.15045		6.15045		4	4	4	6.45824	6.30157	6.44401		+	165	5	11	11	33.7	54.292	498	1.0149e-88	6.15045	NaN	NaN	NaN	5.8107	5.5944	5.57322	5.94825	2.40128	C9ZZZ0;P30616;C9ZZZ1;P30615;Q388I8	Pyruvate kinase;Pyruvate kinase 2;Pyruvate kinase 1	TbgDal_X16510;PYK2;TbgDal_X16520;PYK1;Tb10.61.2680
D3TR71	>tr|D3TR71|D3TR71_GLOMM Acetyl-CoA acetyltransferase OS=Glossina morsitans morsitans PE=2 SV=1	0.093991	6.14777	6.14777			5.84465	6.04794	6.20639	6.09698	6.21117	6.0728			654	1	5	5	21.4	41.795	398	1.9422e-65	6.14777	4.79264	5.16711	5.2116	5.68287	5.54622	5.30096	0.344373	0.093991	D3TR71
D3TR91;D3TS17	>tr|D3TR91|D3TR91_GLOMM Mitochondrial phosphate carrier protein OS=Glossina morsitans morsitans PE=2 SV=1;>tr|D3TS17|D3TS17_GLOMM Mitochondrial phosphate carrier protein OS=Glossina morsitans morsitans PE=2 SV=1	0.951753	6.14653	6.14653			5.89277	6.03993	4	6.47862	6.07192	6.23742			659	5	5	5	12.8	38.462	351	2.8135e-12	6.14653	4.93357	5.17898	4.65364	5.72217	5.45297	5.48892	0.644028	0.951753	D3TR91;D3TS17;D3TS16;C9ZYM2;Q38DX9
D3TNQ2;D3TNQ3	>tr|D3TNQ2|D3TNQ2_GLOMM High mobility group protein D OS=Glossina morsitans morsitans PE=4 SV=1;>tr|D3TNQ3|D3TNQ3_GLOMM High mobility group protein D OS=Glossina morsitans morsitans PE=4 SV=1	0.636476	6.14507	6.14507			5.35044	5.38636	5.49481	5.61487	6.36423	6.16194			513	2	3	3	22.5	12.685	111	4.3647e-07	6.14507	4.85605	5.13191	5.19579	5.20831	5.65407	5.62319	1.30778	0.636476	D3TNQ2;D3TNQ3
D3TM07	>tr|D3TM07|D3TM07_GLOMM Chloride intracellular channel OS=Glossina morsitans morsitans PE=2 SV=1	0.919308	6.14292	6.14292			5.74407	5.53916	4	6.04072	5.98262	6.01783			389	1	5	5	28	29.578	257	8.0705e-16	6.14292	4.86823	5.12143	4.97071	5.64732	5.47574	5.54048	0.768673	0.919308	D3TM07
D3TNR1	>tr|D3TNR1|D3TNR1_GLOMM Ribosomal protein L17 OS=Glossina morsitans morsitans PE=2 SV=1	0.366481	6.14057	6.14057			6.19904	4	6.04072	5.86338	5.88685	5.58898			514	1	2	2	10.8	21.711	186	5.5026e-05	6.14057	5.06967	5.54594	5.56406	5.33393	5.25295	5.18187	0.197193	0.366481	D3TNR1
Q2PZ04	>tr|Q2PZ04|Q2PZ04_GLOMM Lipophorin (Fragment) OS=Glossina morsitans morsitans PE=2 SV=1	0.0947657	6.13631	6.13631			6.03747	6.40651	6.24358	6.2615	6.295	6.41536			801	1	14	14	38.2	48.882	442	4.3378e-69	6.13631	4.76249	5.48528	5.29323	5.40473	5.48978	5.39069	0.335563	0.0947657	Q2PZ04
D3TMG7	>tr|D3TMG7|D3TMG7_GLOMM Vacuolar H+-ATPase v1 sector subunit C OS=Glossina morsitans morsitans PE=2 SV=1	-0.032994	6.13453	6.13453			6.29288	6.17684	6.09272	6.16224	6.16185	6.13938			426	1	9	9	24.8	44.315	387	2.3233e-23	6.13453	5.07515	5.27894	5.03953	5.59461	5.51186	5.35499	0.219711	-0.032994	D3TMG7
D3TP83	>tr|D3TP83|D3TP83_GLOMM Diacetyl reductase/L-xylulose reductase OS=Glossina morsitans morsitans PE=2 SV=1	0.214829	6.13376	6.13376			5.70754	5.97578	5.94846	6.00608	6.10551	6.16468			549	1	6	6	25.1	25.654	239	6.6095e-14	6.13376	4.71635	5.14186	5.04317	5.4596	5.49171	5.66386	1.04054	0.214829	D3TP83
Q8WPS8;Q8IFI8	>tr|Q8WPS8|Q8WPS8_9TRYP H25N7.12 protein OS=Trypanosoma brucei GN=H25N7.12 PE=4 SV=1;>tr|Q8IFI8|Q8IFI8_TRYB2 Retrotransposon hot spot (RHS) protein, putative retrotransposon hot spot protein 4 (RHS4), putative OS=Trypanosoma brucei brucei (strain 927/4 GU	2.8474	6.133		6.133		4	4	4	6.92087	6.78909	6.83223		+	846	2	18	3	21.9	97.68	855	1.3864e-59	6.133	2.81117	NaN	NaN	5.71055	5.71863	5.50651	6.68528	2.8474	Q8WPS8;Q8IFI8		H25N7.12;TB927.1.120
D3TLS8	>tr|D3TLS8|D3TLS8_GLOMM 4-hydroxybutyrate coenzyme A transferase OS=Glossina morsitans morsitans PE=2 SV=1	0.193409	6.12753	6.12753			5.81798	6.03314	6.13392	6.25522	6.26176	6.04829			368	1	3	3	8.2	52.19	475	7.0525e-49	6.12753	4.91346	5.36818	5.0994	5.48403	5.52094	5.42086	0.763215	0.193409	D3TLS8
D3TMX6	>tr|D3TMX6|D3TMX6_GLOMM ATP synthase subunit gamma OS=Glossina morsitans morsitans PE=2 SV=1	0.283277	6.12113	6.12113			5.79981	5.71049	5.90348	6.25261	5.98316	6.02784			454	1	6	6	22.8	33.043	298	2.3241e-15	6.12113	4.66661	4.65571	4.93749	5.81799	5.2625	5.48116	1.32218	0.283277	D3TMX6
D3TQT3	>tr|D3TQT3|D3TQT3_GLOMM Ribosomal protein L5 OS=Glossina morsitans morsitans PE=2 SV=1	0.393738	6.11909	6.11909			5.65628	4	5.95076	5.78662	5.40031	5.60132			631	1	4	4	14.5	34.114	297	1.3373e-11	6.11909	4.62469	5.26839	5.01267	5.73969	5.16569	5.46138	0.253153	0.393738	D3TQT3
D3TP14	>tr|D3TP14|D3TP14_GLOMM Electron transfer flavoprotein alpha subunit OS=Glossina morsitans morsitans PE=2 SV=1	0.113027	6.11734	6.11734			5.93979	6.07449	6.17872	6.2491	6.20314	6.07983			534	1	9	9	45.3	34.628	331	5.5288e-28	6.11734	4.7643	5.21128	5.14962	5.63693	5.437	5.38265	0.589316	0.113027	D3TP14
C9ZTR8;Q57VL1;Q57VL3;Q57VL6	>tr|C9ZTR8|C9ZTR8_TRYB9 Uncharacterized protein OS=Trypanosoma brucei gambiense (strain MHOM/CI/86/DAL972) GN=TbgDal_VII6940 PE=4 SV=1;>tr|Q57VL1|Q57VL1_TRYB2 Putative uncharacterized protein OS=Trypanosoma brucei brucei (strain 927/4 GUTat10.1) GN=Tb927.	2.23717	6.11558		6.11558		4	4	4	6.14032	5.96589	6.60529		+	99	11	5	2	11.7	66.158	597	1.6036e-15	6.11558	3.98567	4.02873	3.96406	5.66215	5.34825	5.77308	3.51887	2.23717	C9ZTR8;Q57VL1;Q57VL3;Q57VL6;C9ZTR6;Q582K8;C9ZTR9;Q57VL2;Q582K9;C9ZTR5;C9ZTR7		TbgDal_VII6940;Tb927.7.6000;Tb927.7.5980;Tb927.7.5950
C9ZZW4;Q388Q5	>tr|C9ZZW4|C9ZZW4_TRYB9 Citrate synthase OS=Trypanosoma brucei gambiense (strain MHOM/CI/86/DAL972) GN=TbgDal_X16220 PE=3 SV=1;>tr|Q388Q5|Q388Q5_TRYB2 Citrate synthase OS=Trypanosoma brucei brucei (strain 927/4 GUTat10.1) GN=Tb10.05.0150 PE=3 SV=1	2.24333	6.10346		6.10346		4	4	4	6.40193	6.05354	6.27453		+	163	2	8	8	20.5	53.469	483	3.9406e-22	6.10346	3.86469	3.67686	4.16218	5.86442	5.36493	5.4454	4.60079	2.24333	C9ZZW4;Q388Q5	Citrate synthase	TbgDal_X16220;Tb10.05.0150
D3TS85	>tr|D3TS85|D3TS85_GLOMM 60s ribosomal protein L11 OS=Glossina morsitans morsitans PE=2 SV=1	-0.207514	6.10034	6.10034			5.81944	5.96426	5.91154	5.75912	5.68588	5.6277			730	1	2	2	11.1	21.611	189	1.352e-11	6.10034	5.11089	5.4945	5.26406	5.31683	5.18896	5.43611	1.66125	-0.207514	D3TS85
D3TRM2	>tr|D3TRM2|D3TRM2_GLOMM Fumarase OS=Glossina morsitans morsitans PE=2 SV=1	0.437929	6.09902	6.09902			5.83356	5.78564	5.99258	6.29321	6.38561	6.24674			679	1	12	12	37.4	53.496	495	4.5295e-100	6.09902	4.65214	4.91767	4.59279	5.68077	5.60648	5.31332	2.3745	0.437929	D3TRM2
D3TPI6	>tr|D3TPI6|D3TPI6_GLOMM Ribosomal protein S4 OS=Glossina morsitans morsitans PE=2 SV=1	0.0741196	6.09701	6.09701			5.68003	6.13421	6.06737	6.26496	5.84818	5.99083			559	1	4	4	16.9	27.258	243	4.3465e-12	6.09701	4.50363	5.38732	5.12685	5.59796	5.30294	5.3863	0.147404	0.0741196	D3TPI6
D3TN18	>tr|D3TN18|D3TN18_GLOMM Mitochondrial F1F0-ATP synthase subunit D/ATP7 OS=Glossina morsitans morsitans PE=2 SV=1	0.139517	6.09656	6.09656			5.5591	6.03411	5.46873	6.00647	5.61641	5.85762			470	1	7	7	52.2	20.622	180	8.0255e-35	6.09656	4.66204	5.39822	4.7164	5.62858	5.13577	5.53024	0.266899	0.139517	D3TN18
D0A4S3;Q389K9	>tr|D0A4S3|D0A4S3_TRYB9 Putative uncharacterized protein OS=Trypanosoma brucei gambiense (strain MHOM/CI/86/DAL972) GN=TbgDal_X13640 PE=4 SV=1;>tr|Q389K9|Q389K9_TRYB2 Putative uncharacterized protein OS=Trypanosoma brucei brucei (strain 927/4 GUTat10.1) G	1.75512	6.09646		6.09646		4	4	4	6.68132	4	6.58403		+	235	2	2	2	20	14.197	125	9.0921e-10	6.09646	NaN	NaN	NaN	5.59985	5.41833	5.76988	0.934598	1.75512	D0A4S3;Q389K9		TbgDal_X13640;Tb10.26.0680
D3TS86	>tr|D3TS86|D3TS86_GLOMM 40S ribosomal protein S16 (Fragment) OS=Glossina morsitans morsitans PE=2 SV=1	-0.0861293	6.09437	6.09437			6.27471	6.33037	6.41286	6.22853	6.3011	6.22994			731	1	5	5	30.5	15.952	141	1.6635e-13	6.09437	5.01393	5.42098	5.33395	5.35013	5.36517	5.31029	0.856535	-0.0861293	D3TS86
D3TSB0	>tr|D3TSB0|D3TSB0_GLOMM Disulfide isomerase OS=Glossina morsitans morsitans PE=2 SV=1	0.089407	6.08027	6.08027			5.93089	6.10199	6.35126	6.2463	6.09234	6.31372			737	1	8	8	22.2	55.631	486	3.8767e-27	6.08027	4.81891	5.25276	5.15891	5.57749	5.26432	5.40168	0.256652	0.089407	D3TSB0
D0A6F3;Q386I0	>tr|D0A6F3|D0A6F3_TRYB9 Ubiquitin-conjugating enzyme, putative OS=Trypanosoma brucei gambiense (strain MHOM/CI/86/DAL972) GN=TbgDal_XI3720 PE=4 SV=1;>tr|Q386I0|Q386I0_TRYB2 Ubiquitin-conjugating enzyme, putative OS=Trypanosoma brucei brucei (strain 927/4	1.819	6.07784		6.07784		4	4	4	5.74063	5.71633	6.00004		+	254	2	2	2	15.3	15.523	137	2.3611e-05	6.07784	NaN	5.94469	NaN	4.80453	4.78614	5.28112	4.43616	1.819	D0A6F3;Q386I0		TbgDal_XI3720;Tb11.02.0815
C9ZKZ6;D6XDN4;O15648	>tr|C9ZKZ6|C9ZKZ6_TRYB9 ATP-dependent phosphofructokinase (6-phospho-1-fructokinase) OS=Trypanosoma brucei gambiense (strain MHOM/CI/86/DAL972) GN=TbgDal_III3430 PE=4 SV=1;>tr|D6XDN4|D6XDN4_TRYB2 ATP-dependent phosphofructokinase OS=Trypanosoma brucei bru	2.10224	6.07302		6.07302		4	4	4	6.61285	5.58883	6.10503		+	41	3	8	8	18.7	53.386	486	1.3223e-25	6.07302	3.69725	3.86605	3.77497	5.86188	5.05219	5.51121	2.68488	2.10224	C9ZKZ6;D6XDN4;O15648		TbgDal_III3430;Tb927.3.3270;pfk
D3TRI7	>tr|D3TRI7|D3TRI7_GLOMM V-type proton ATPase subunit F OS=Glossina morsitans morsitans PE=2 SV=1	0.233101	6.07	6.07			6.07471	6.09587	6.2259	6.32195	6.40888	6.36494			675	1	3	3	27.4	13.912	124	1.7799e-11	6.07	4.9184	5.2235	5.28711	5.28983	5.38922	5.46409	1.91707	0.233101	D3TRI7
D3TMY0	>tr|D3TMY0|D3TMY0_GLOMM Cystathionine beta-lyase OS=Glossina morsitans morsitans PE=2 SV=1	0.0153386	6.06904	6.06904			5.9363	5.73589	6.16779	5.92105	6.17079	5.79415			455	1	5	5	14.2	43.13	394	2.0603e-14	6.06904	5.0182	5.12723	5.16462	5.52642	5.49333	5.14724	0.0309847	0.0153386	D3TMY0
Q2PZ06	>tr|Q2PZ06|Q2PZ06_GLOMM Lipophorin (Fragment) OS=Glossina morsitans morsitans PE=2 SV=1	0.197141	6.06322	6.06322			6.60584	6.71365	6.73559	6.8797	6.86626	6.90055			803	1	14	14	18.6	94.557	835	3.5322e-55	6.06322	5.1797	5.30942	5.21704	5.44246	5.39363	5.04992	2.05397	0.197141	Q2PZ06
D3TMQ7	>tr|D3TMQ7|D3TMQ7_GLOMM Dipeptidyl peptidase III OS=Glossina morsitans morsitans PE=2 SV=1	0.293478	6.06266	6.06266			6.51396	6.1273	6.33149	6.65734	6.43583	6.76002			443	1	12	12	18.9	82.131	723	2.8657e-48	6.06266	4.83437	5.03531	5.15558	5.47661	5.45846	5.39508	0.933035	0.293478	D3TMQ7
D0A7U9;Q26733;Q384Q5;D0A7U5	>tr|D0A7U9|D0A7U9_TRYB9 Glucose-regulated protein 78, putative OS=Trypanosoma brucei gambiense (strain MHOM/CI/86/DAL972) GN=TbgDal_XI8690 PE=3 SV=1;>tr|Q26733|Q26733_9TRYP BiP/GRP78 OS=Trypanosoma brucei PE=3 SV=1;>tr|Q384Q5|Q384Q5_TRYB2 Glucose-regulate	0.738546	6.05327		6.05327		5.79761	5.87726	5.7421	6.68079	6.58105	6.37077			273	4	14	14	31.4	71.303	652	3.2197e-98	6.05327	4.16747	4.74549	4.29064	5.65396	5.60577	5.27042	2.75597	0.738546	D0A7U9;Q26733;Q384Q5;D0A7U5		TbgDal_XI8690;TbgDal_XI8650
Q385B0	>tr|Q385B0|Q385B0_TRYB2 Aminopeptidase, putative OS=Trypanosoma brucei brucei (strain 927/4 GUTat10.1) GN=Tb11.02.4440 PE=1 SV=1	2.27782	6.0463		6.0463		4	4	4	6.22375	6.18335	6.42635		+	810	1	8	1	22.7	55.228	520	2.864e-28	6.0463	NaN	NaN	NaN	5.61892	5.58378	5.49579	5.15079	2.27782	Q385B0		Tb11.02.4440
D3TRD7	>tr|D3TRD7|D3TRD7_GLOMM Succinyl-CoA synthetase alpha subunit OS=Glossina morsitans morsitans PE=2 SV=1	0.790078	6.03603	6.03603			5.57309	4	5.80461	6.11156	5.85712	5.77925			669	1	4	4	17.2	34.99	331	2e-18	6.03603	4.64644	4.87023	4.87023	5.71868	5.25448	5.28099	0.616399	0.790078	D3TRD7
D3TRV9	>tr|D3TRV9|D3TRV9_GLOMM Ribosomal protein S5a OS=Glossina morsitans morsitans PE=2 SV=1	0.437493	6.03563	6.03563			5.37214	5.61326	5.32689	5.76537	6.01119	5.84821			699	1	4	3	20.3	25.535	227	8.8504e-25	6.03563	4.78135	5.02555	4.97618	5.34871	5.31283	5.59732	1.72649	0.437493	D3TRV9
D3TN14	>tr|D3TN14|D3TN14_GLOMM Membrane traffic protein OS=Glossina morsitans morsitans PE=2 SV=1	-0.0372222	6.03427	6.03427			5.57503	5.73847	6.08048	6.21429	5.57929	5.48873			468	1	2	2	9.6	21.564	188	0.0002735	6.03427	4.9094	5.3448	5.24182	5.49514	4.999	5.28506	0.0467405	-0.0372222	D3TN14
D3TMH7;D3TKZ6	>tr|D3TMH7|D3TMH7_GLOMM Reductases OS=Glossina morsitans morsitans PE=2 SV=1;>tr|D3TKZ6|D3TKZ6_GLOMM Dihydropteridine reductase dHPR/QdPR (Fragment) OS=Glossina morsitans morsitans PE=2 SV=1	0.205684	6.02865	6.02865			5.54825	5.94848	5.89412	5.92279	6.11163	5.97348			429	2	7	7	42.6	25.104	235	1.6159e-26	6.02865	4.61028	5.10917	4.969	5.41878	5.36339	5.49495	0.680094	0.205684	D3TMH7;D3TKZ6
C9ZKK0;O15727;Q57ZL6	>tr|C9ZKK0|C9ZKK0_TRYB9 Inosine-adenosine-guanosine-nucleosidehydrolase (Iag-nucleoside hydrolase) OS=Trypanosoma brucei gambiense (strain MHOM/CI/86/DAL972) GN=TbgDal_III3040 PE=4 SV=1;>tr|O15727|O15727_TRYBB Inosine-adenosine-guanosine-nucleoside hydrol	1.97	6.01136		6.01136		4	4	4	6.10707	5.99964	5.80328		+	37	3	3	3	10.4	35.717	326	8.2192e-14	6.01136	NaN	NaN	NaN	5.73891	5.47302	5.25809	4.60917	1.97	C9ZKK0;O15727;Q57ZL6		TbgDal_III3040;Tb927.3.2960
D3TLB8	>tr|D3TLB8|D3TLB8_GLOMM Prohibitin OS=Glossina morsitans morsitans PE=2 SV=1	0.553163	6.008	6.008			5.51772	5.63069	5.38477	6.38527	6.00975	5.79765			315	1	7	7	31.9	30.324	276	7.864e-24	6.008	4.5624	5.05015	4.31061	5.66917	5.23533	5.32356	1.38795	0.553163	D3TLB8
D3TRU4	>tr|D3TRU4|D3TRU4_GLOMM Ribosomal protein S3 OS=Glossina morsitans morsitans PE=2 SV=1	-0.44406	6.00711	6.00711			6.07751	6.17814	6.30842	6.03254	5.63076	5.56859			694	1	4	4	14.8	29.634	263	9.5701e-26	6.00711	4.97055	5.47725	5.23467	5.44946	4.99889	4.84542	1.30035	-0.44406	D3TRU4
D3TSD9	>tr|D3TSD9|D3TSD9_GLOMM Hydroxyacyl-CoA dehydrogenase/enoyl-CoA hydratase OS=Glossina morsitans morsitans PE=2 SV=1	0.0172591	6.00685	6.00685			6.56151	6.51991	6.38464	6.48966	6.51735	6.51081			747	1	15	15	23.5	83.561	775	5.1355e-57	6.00685	4.88154	5.39505	5.10758	5.30335	5.32877	5.17333	0.116097	0.0172591	D3TSD9
Q0QHL4	>tr|Q0QHL4|Q0QHL4_GLOMM Pyruvate carboxylase (Fragment) OS=Glossina morsitans morsitans PE=2 SV=1	0.0150539	6.00346	6.00346			5.96415	6.26818	6.18427	5.96463	5.95233	6.5448			793	1	7	6	26.7	40.949	367	9.1718e-24	6.00346	4.57841	5.41649	4.94912	5.13523	5.3386	5.42429	0.0233501	0.0150539	Q0QHL4
D3TQS8	>tr|D3TQS8|D3TQS8_GLOMM Integrin beta OS=Glossina morsitans morsitans PE=2 SV=1	2.01291	6.00143	6.00143			4	4	4	6.07401	6.05084	5.91388		+	628	1	5	5	24.5	27.471	249	4.6289e-17	6.00143	3.87445	4.05015	NaN	5.67074	5.52686	5.2545	5.64428	2.01291	D3TQS8
C9ZJQ8;Q586D8	>tr|C9ZJQ8|C9ZJQ8_TRYB9 Putative uncharacterized protein OS=Trypanosoma brucei gambiense (strain MHOM/CI/86/DAL972) GN=TbgDal_II3920 PE=4 SV=1;>tr|Q586D8|Q586D8_TRYB2 Uncharacterized protein OS=Trypanosoma brucei brucei (strain 927/4 GUTat10.1) GN=Tb927.2	2.83309	5.99502		5.99502		4	4	4	6.99928	6.95366	6.54633		+	29	2	25	25	23.6	158.49	1486	7.5527e-138	5.99502	NaN	NaN	NaN	5.6474	5.63425	5.05622	4.4051	2.83309	C9ZJQ8;Q586D8		TbgDal_II3920
D3TNI0	>tr|D3TNI0|D3TNI0_GLOMM Hypothetical conserved protein OS=Glossina morsitans morsitans PE=2 SV=1	0.345356	5.99125	5.99125			5.69457	5.75439	5.76923	6.11866	6.08821	6.04739			502	1	9	9	25.1	47.881	410	2.0938e-23	5.99125	4.61413	4.81971	4.44744	5.66713	5.34052	5.20734	3.44488	0.345356	D3TNI0
D3TLG9	>tr|D3TLG9|D3TLG9_GLOMM Succinyl coenzyme A synthetase flavoprotein subunit OS=Glossina morsitans morsitans PE=2 SV=1	0.246507	5.98661	5.98661			5.96557	6.12038	6.05369	6.34102	6.13887	6.39928			335	1	12	12	22.6	72.282	659	4.8178e-35	5.98661	4.79195	5.19072	4.9568	5.26446	5.35212	5.40346	1.27417	0.246507	D3TLG9
D3TR09	>tr|D3TR09|D3TR09_GLOMM Succinate dehydrogenase Fe-s protein subunit OS=Glossina morsitans morsitans PE=2 SV=1	0.171429	5.9807	5.9807			5.81128	6.05088	6.12261	6.33698	6.13351	6.02857			641	1	4	4	13.5	33.698	297	1.8133e-11	5.9807	4.66783	5.11099	4.93514	5.54701	5.19791	5.26628	0.585774	0.171429	D3TR09
P04789;D0A754;Q385L6	>sp|P04789|TPIS_TRYBB Triosephosphate isomerase, glycosomal OS=Trypanosoma brucei brucei PE=1 SV=2;>tr|D0A754|D0A754_TRYB9 Triosephosphate isomerase OS=Trypanosoma brucei gambiense (strain MHOM/CI/86/DAL972) GN=TbgDal_XI6230 PE=3 SV=1;>tr|Q385L6|Q385L6_TR	1.96686	5.98029		5.98029		4	4	4	5.93921	5.7315	6.22986		+	264	3	8	8	44.4	26.835	250	5.341e-28	5.98029	NaN	NaN	NaN	5.46733	5.21877	5.69621	3.77261	1.96686	P04789;D0A754;Q385L6	Triosephosphate isomerase, glycosomal;Triosephosphate isomerase	TbgDal_XI6230;Tb11.02.3210
C9ZK62;Q57ZD2	>tr|C9ZK62|C9ZK62_TRYB9 Pyruvate dehydrogenase E1 beta subunit, putative OS=Trypanosoma brucei gambiense (strain MHOM/CI/86/DAL972) GN=TbgDal_III1650 PE=4 SV=1;>tr|Q57ZD2|Q57ZD2_TRYB2 Pyruvate dehydrogenase E1 beta subunit, putative OS=Trypanosoma brucei	1.93228	5.97967		5.97967		4	4	4	6.27453	5.77158	5.75073		+	33	2	6	6	21.9	37.435	347	1.6006e-17	5.97967	NaN	NaN	NaN	5.79753	5.11428	5.294	3.45422	1.93228	C9ZK62;Q57ZD2		TbgDal_III1650;Tb927.3.1790
D3TMJ7;D3TPA3	>tr|D3TMJ7|D3TMJ7_GLOMM Ras-related small GTPase rho type OS=Glossina morsitans morsitans PE=2 SV=1;>tr|D3TPA3|D3TPA3_GLOMM Ras-related small GTPase rho type OS=Glossina morsitans morsitans PE=2 SV=1	0.285306	5.97641	5.97641			5.47358	5.6699	5.6492	5.88049	5.81462	5.95348			431	2	6	6	38.5	27.047	239	2.8252e-14	5.97641	4.50811	4.93757	4.90146	5.41661	5.26243	5.48376	1.7381	0.285306	D3TMJ7;D3TPA3
D3TM10	>tr|D3TM10|D3TM10_GLOMM Adenosylhomocysteinase OS=Glossina morsitans morsitans PE=2 SV=1	0.452549	5.97545	5.97545			5.72675	5.46783	5.34569	5.71582	6.35497	5.82712			391	1	5	3	13.2	47.383	432	6.1733e-12	5.97545	4.92926	4.66461	4.54231	5.48085	5.59767	4.9055	0.932374	0.452549	D3TM10
D3TQB5	>tr|D3TQB5|D3TQB5_GLOMM Pyruvate carboxylase OS=Glossina morsitans morsitans PE=2 SV=1	0.184847	5.97108	5.97108			6.39531	6.20612	6.34416	6.40599	6.44714	6.64699			600	1	11	10	17.9	83.546	753	1.2076e-34	5.97108	4.79783	5.11879	4.92368	5.35984	5.4129	5.22966	0.924258	0.184847	D3TQB5
C9ZVC8;Q57YX5	>tr|C9ZVC8|C9ZVC8_TRYB9 Electron transfer protein, putative OS=Trypanosoma brucei gambiense (strain MHOM/CI/86/DAL972) GN=TbgDal_VIII3140 PE=4 SV=1;>tr|Q57YX5|Q57YX5_TRYB2 Electron transfer protein, putative OS=Trypanosoma brucei brucei (strain 927/4 GUTa	1.91792	5.97099		5.97099		4	4	4	6.14073	5.57939	6.03362		+	112	2	6	6	24.9	27.128	241	9.5253e-15	5.97099	NaN	NaN	NaN	5.65785	5.04821	5.56681	3.43339	1.91792	C9ZVC8;Q57YX5		TbgDal_VIII3140;Tb927.8.3380
D3TR27	>tr|D3TR27|D3TR27_GLOMM Gamma-interferon inducible lysosomal thiol reductase OS=Glossina morsitans morsitans PE=2 SV=1	1.08486	5.96817	5.96817			4	5.37116	5.2791	5.89241	5.89391	6.11853			643	1	4	4	25	26.621	240	1.0905e-13	5.96817	3.80372	4.7004	4.47727	5.55056	5.23198	5.50096	1.1367	1.08486	D3TR27
D3TLD0	>tr|D3TLD0|D3TLD0_GLOMM 3-hydroxyisobutyryl-coenzyme A hydrolase OS=Glossina morsitans morsitans PE=2 SV=1	0.20411	5.96531	5.96531			5.96763	5.94653	5.45043	5.91735	5.95145	6.10813			319	1	7	7	22.9	42.047	376	2.5185e-21	5.96531	4.68236	4.93466	4.15146	5.51101	5.40432	5.29414	0.498125	0.20411	D3TLD0
D3TPJ2	>tr|D3TPJ2|D3TPJ2_GLOMM Ubiquinol cytochrome c reductase subunit QCR2 OS=Glossina morsitans morsitans PE=2 SV=1	0.299752	5.96369	5.96369			5.71483	5.88082	5.62551	6.1747	5.93217	6.01355			560	2	7	7	25.1	46.288	443	7.8237e-50	5.96369	4.8197	4.87762	4.68612	5.56409	5.22719	5.28903	1.35597	0.299752	D3TPJ2;D3TL34
D3TPH5	>tr|D3TPH5|D3TPH5_GLOMM Methylenetetrahydrofolate dehydrogenase OS=Glossina morsitans morsitans PE=2 SV=1	-0.000624975	5.96238	5.96238			5.93083	5.85878	5.68727	5.56547	5.97921	5.93033			558	1	4	4	12.4	33.125	306	3.0172e-12	5.96238	4.81931	5.03036	4.8358	5.47436	5.36114	5.16882	0.00136666	-0.000624975	D3TPH5
D3TLR5	>tr|D3TLR5|D3TLR5_GLOMM Mitochondrial complement component 1Q subcomponent-binding protein OS=Glossina morsitans morsitans PE=2 SV=1	0.178865	5.96235	5.96235			5.69201	5.59354	5.6018	5.87078	5.73914	5.81403			361	1	4	4	19.7	29.825	264	3.0355e-13	5.96235	4.88092	4.945	4.80674	5.41377	5.15235	5.45858	1.64874	0.178865	D3TLR5
D3TS33	>tr|D3TS33|D3TS33_GLOMM NADH dehydrogenase flavoprotein 1 ubiquinone OS=Glossina morsitans morsitans PE=2 SV=1	0.046979	5.96105	5.96105			6.20442	5.90387	5.88023	5.97911	6.20518	5.94517			723	1	5	5	13.1	51.558	474	1.7808e-38	5.96105	5.02057	5.29217	4.96622	5.37027	5.19995	5.1067	0.130322	0.046979	D3TS33
H6Q5M3	>tr|H6Q5M3|H6Q5M3_WIGGL FliD family flagellar hook-associated protein OS=Wigglesworthia glossinidia endosymbiont of Glossina morsitans morsitans (Yale colony) GN=WIGMOR_0067 PE=4 SV=1	-1.71252	5.95756			5.95756	4	6.41451	6.72304	4	4	4		+	768	1	3	3	10	57.592	501	4.9781e-05	5.95756	5.06013	5.46001	5.41828	4.89792	5.07317	4.6461	0.929781	-1.71252	H6Q5M3
D3TM36	>tr|D3TM36|D3TM36_GLOMM Putative dehydrogenase OS=Glossina morsitans morsitans PE=2 SV=1	0.101295	5.95194	5.95194			5.63531	5.88006	5.90363	5.81377	5.89271	6.01641			397	1	7	7	30.5	27.441	256	5.8792e-24	5.95194	4.65599	5.17869	4.92972	5.01565	5.32195	5.47779	0.413857	0.101295	D3TM36
D3TLD6	>tr|D3TLD6|D3TLD6_GLOMM 40S ribosomal protein S21 OS=Glossina morsitans morsitans PE=3 SV=1	-0.120876	5.9496	5.9496			5.82077	5.81461	6.02804	5.64487	5.9692	5.68673			321	1	2	2	33.7	9.2094	83	4.2785e-05	5.9496	4.9911	5.25689	5.33748	4.95722	5.21421	5.14582	0.41601	-0.120876	D3TLD6
D0A3D0;Q1EPV4;Q26710;Q38AQ4;Q4ZG96	>tr|D0A3D0|D0A3D0_TRYB9 Alternative oxidase OS=Trypanosoma brucei gambiense (strain MHOM/CI/86/DAL972) GN=TbgDal_X8640 PE=3 SV=1;>tr|Q1EPV4|Q1EPV4_TRYBR Alternative oxidase OS=Trypanosoma brucei rhodesiense GN=AOX PE=2 SV=1;>sp|Q26710|AOX_TRYBB Alternativ	1.33166	5.94803		5.94803		5.68592	4	4	6.29866	5.19692	6.18532		+	225	5	7	7	23.5	37.459	328	1.2156e-18	5.94803	4.43887	3.93651	NaN	5.72796	4.75822	5.41375	0.940848	1.33166	D0A3D0;Q1EPV4;Q26710;Q38AQ4;Q4ZG96	Alternative oxidase;Alternative oxidase, mitochondrial	TbgDal_X8640;AOX;Tb10.6k15.3640
D0A5S8;E7AIJ0;Q387B5	>tr|D0A5S8|D0A5S8_TRYB9 Glutaredoxin, putative OS=Trypanosoma brucei gambiense (strain MHOM/CI/86/DAL972) GN=TbgDal_XI1450 PE=4 SV=1;>tr|E7AIJ0|E7AIJ0_9TRYP Dithiol glutaredoxin 1 OS=Trypanosoma brucei GN=grx1 PE=4 SV=1;>tr|Q387B5|Q387B5_TRYB2 Glutaredoxi	2.30423	5.94735		5.94735		4	4	4	6.33407	6.26633	6.3123		+	247	3	4	4	35.1	10.445	94	7.9646e-10	5.94735	NaN	4.24361	NaN	5.48521	5.30018	5.55997	7.47079	2.30423	D0A5S8;E7AIJ0;Q387B5		TbgDal_XI1450;grx1;Tb11.47.0012
D3TS67	>tr|D3TS67|D3TS67_GLOMM Hypothetical conserved protein OS=Glossina morsitans morsitans PE=2 SV=1	0.0695786	5.94484	5.94484			5.81784	6.21109	5.51363	6.23772	5.84888	5.6647			726	2	4	3	12.7	39.4	346	4.4155e-13	5.94484	4.58735	5.41313	4.3875	5.56407	5.1502	4.70712	0.0944301	0.0695786	D3TS67;D3TRX7
D0A924;O60944;Q383C6	>tr|D0A924|D0A924_TRYB9 Glycosomal membrane protein, putative OS=Trypanosoma brucei gambiense (strain MHOM/CI/86/DAL972) GN=TbgDal_XI12940 PE=4 SV=1;>tr|O60944|O60944_9TRYP Glycosomal membrane protein OS=Trypanosoma brucei GN=PEX11 PE=4 SV=1;>tr|Q383C6|Q3	0.952854	5.94068		5.94068		6.04044	4	4	5.54269	5.45171	5.90461			283	3	4	4	15.7	23.866	217	1.222e-09	5.94068	5.10762	5.47797	4.10462	5.11952	4.73808	5.38828	0.61666	0.952854	D0A924;O60944;Q383C6		TbgDal_XI12940;PEX11;Tb11.01.3370
D3TL24	>tr|D3TL24|D3TL24_GLOMM 40S ribosomal protein S8 (Fragment) OS=Glossina morsitans morsitans PE=2 SV=1	-0.775042	5.93473	5.93473			5.96786	5.76471	6.13697	5.73291	4	5.81151			305	1	2	2	10.6	23.736	207	1.5796e-07	5.93473	5.02255	5.22225	5.21759	5.33971	4.8703	5.11548	0.57409	-0.775042	D3TL24
D3TQA9	>tr|D3TQA9|D3TQA9_GLOMM Ribosomal protein L19 OS=Glossina morsitans morsitans PE=2 SV=1	0.3628	5.91466	5.91466			4	5.4726	6.12782	5.48557	5.44979	5.75346			599	1	3	3	11.3	24.214	204	1.3215e-16	5.91466	3.55867	5.05717	5.35706	4.93242	5.1972	5.36797	0.222478	0.3628	D3TQA9
D3TLM6	>tr|D3TLM6|D3TLM6_GLOMM NADH-ubiquinone oxidoreductase NDUFS3/30kDa subunit OS=Glossina morsitans morsitans PE=2 SV=1	0.335833	5.91451	5.91451			5.42781	5.88903	5.38611	6.14795	5.68658	5.87591			354	1	7	7	31.9	30.061	260	9.7754e-18	5.91451	4.1797	5.13415	4.54149	5.52393	5.08696	5.25261	0.73468	0.335833	D3TLM6
C9ZKB8;Q582T6	>tr|C9ZKB8|C9ZKB8_TRYB9 Succinyl-CoA synthetase alpha subunit, putative OS=Trypanosoma brucei gambiense (strain MHOM/CI/86/DAL972) GN=TbgDal_III2200 PE=3 SV=1;>tr|Q582T6|Q582T6_TRYB2 Succinyl-CoA synthetase alpha subunit, putative OS=Trypanosoma brucei br	1.80967	5.90727		5.90727		4	4	4	5.57718	5.62472	6.22712		+	35	2	5	5	19.7	31.333	300	2.0746e-16	5.90727	NaN	NaN	NaN	5.37838	5.40408	5.49857	3.00796	1.80967	C9ZKB8;Q582T6		TbgDal_III2200;Tb927.3.2230
D3TMQ8	>tr|D3TMQ8|D3TMQ8_GLOMM Glutamine synthetase OS=Glossina morsitans morsitans PE=2 SV=1	1.43604	5.89795	5.89795			4	4	4	5.01766	6.03326	5.2572		+	444	1	2	2	4.2	44.028	400	0.00040683	5.89795	5.22089	5.37458	5.09576	4.58038	5.22968	4.73991	2.02632	1.43604	D3TMQ8
D3TRA4	>tr|D3TRA4|D3TRA4_GLOMM Transaldolase OS=Glossina morsitans morsitans PE=2 SV=1	1.23039	5.88995	5.88995			5.81068	4	4	5.77439	5.9048	5.82265		+	662	1	5	5	20.5	37.217	332	2.0082e-20	5.88995	4.92755	4.9033	4.58547	5.34969	5.29259	5.18503	0.952183	1.23039	D3TRA4
D3TQD0	>tr|D3TQD0|D3TQD0_GLOMM 20S proteasome regulatory subunit beta type PSMB1/PRE7 OS=Glossina morsitans morsitans PE=2 SV=1	0.155355	5.88585	5.88585			5.47996	5.69604	5.58908	5.77725	5.80368	5.65022			605	1	3	3	20.8	25.929	236	2.3463e-12	5.88585	4.32178	4.97206	4.7812	5.26076	5.23231	5.38142	0.92692	0.155355	D3TQD0
D3TQH6	>tr|D3TQH6|D3TQH6_GLOMM Hypothetical conserved protein OS=Glossina morsitans morsitans PE=2 SV=1	0.808023	5.8855	5.8855			4	5.55097	5.52714	5.62712	5.85066	6.0244			614	1	10	1	52.8	25.226	218	1.896e-36	5.8855	4.16432	4.90289	4.71483	5.23787	5.22233	5.4503	0.700798	0.808023	D3TQH6
C9ZZD4;C9ZZD6;Q38D64;Q38D65;Q6IMM4;B2BJC8	>tr|C9ZZD4|C9ZZD4_TRYB9 ADP-ribosylation factor, putative OS=Trypanosoma brucei gambiense (strain MHOM/CI/86/DAL972) GN=TbgDal_IX8590 PE=3 SV=1;>tr|C9ZZD6|C9ZZD6_TRYB9 ADP-ribosylation factor, putative OS=Trypanosoma brucei gambiense (strain MHOM/CI/86/DA	1.76474	5.88511		5.88511		4	4	4	5.98889	5.51599	5.78934		+	153	6	3	2	16	20.52	181	5.5806e-16	5.88511	NaN	4.25907	NaN	5.54787	5.07573	5.44289	3.67812	1.76474	C9ZZD4;C9ZZD6;Q38D64;Q38D65;Q6IMM4;B2BJC8		TbgDal_IX8590;TbgDal_IX8610;Tb09.211.4460;ARF1
C9ZSS4;Q57WH0	>tr|C9ZSS4|C9ZSS4_TRYB9 Uncharacterized protein OS=Trypanosoma brucei gambiense (strain MHOM/CI/86/DAL972) GN=TbgDal_VII3930 PE=4 SV=1;>tr|Q57WH0|Q57WH0_TRYB2 Putative uncharacterized protein OS=Trypanosoma brucei brucei (strain 927/4 GUTat10.1) GN=Tb927.	2.5255	5.87644		5.87644		4	4	4	6.15241	6.70123	6.72285		+	93	2	5	5	7.8	145.11	1304	4.1241e-13	5.87644	2.95547	3.15809	NaN	4.83165	5.48739	5.57402	3.7628	2.5255	C9ZSS4;Q57WH0		TbgDal_VII3930;Tb927.7.3550
D3TS79	>tr|D3TS79|D3TS79_GLOMM Hypothetical conserved protein OS=Glossina morsitans morsitans PE=2 SV=1	-0.0235655	5.87625	5.87625			5.7671	5.85055	5.57926	5.59106	5.83006	5.70509			728	1	4	4	15.1	32.304	292	4.8619e-11	5.87625	4.80469	5.23322	4.76024	5.266	5.20287	5.06285	0.0784723	-0.0235655	D3TS79
D3TSB1;Q0QHK9	>tr|D3TSB1|D3TSB1_GLOMM Isocitrate dehydrogenase alpha subunit OS=Glossina morsitans morsitans PE=2 SV=1;>tr|Q0QHK9|Q0QHK9_GLOMM Isocitrate dehydrogenase (NAD+) 3 OS=Glossina morsitans morsitans PE=2 SV=1	0.268786	5.87474	5.87474			5.62443	5.503	5.67136	5.84116	5.92316	5.84083			738	2	7	7	29.4	38.521	354	1.7635e-19	5.87474	4.62789	4.72826	4.60351	5.41417	5.21471	5.27852	2.03211	0.268786	D3TSB1;Q0QHK9
D3TQU5	>tr|D3TQU5|D3TQU5_GLOMM 60s ribosomal protein L14 OS=Glossina morsitans morsitans PE=2 SV=1	-0.188409	5.87059	5.87059			5.40646	5.76483	5.96501	5.55234	5.43283	5.58591			633	1	4	4	25.3	19.323	166	4.4378e-12	5.87059	4.39796	5.04984	5.18438	5.32498	4.96039	5.17505	0.482096	-0.188409	D3TQU5
D3TMY3	>tr|D3TMY3|D3TMY3_GLOMM Pyruvate dehydrogenase E1 alpha subunit OS=Glossina morsitans morsitans PE=2 SV=1	0.301485	5.86627	5.86627			5.67224	5.46737	5.45909	5.38835	6.33066	5.78415			457	1	6	6	15.1	44.536	403	1.3149e-16	5.86627	4.63609	4.93173	4.79206	5.44454	5.07598	5.16693	0.461995	0.301485	D3TMY3
C9ZWG0;C9ZWG1;Q57TT7;Q57TT8	>tr|C9ZWG0|C9ZWG0_TRYB9 Translationally controlled tumor protein (TCTP),putative OS=Trypanosoma brucei gambiense (strain MHOM/CI/86/DAL972) GN=TbgDal_VIII6930 PE=4 SV=1;>tr|C9ZWG1|C9ZWG1_TRYB9 IgE-dependent histamine-releasing factor,putative OS=Trypanoso	1.50031	5.86557		5.86557		4	4	4	5.08885	5.6916	5.72049		+	128	4	2	2	11.8	19.134	169	9.0293e-07	5.86557	5.34531	4.28233	NaN	4.97375	5.2504	5.34447	2.72458	1.50031	C9ZWG0;C9ZWG1;Q57TT7;Q57TT8		TbgDal_VIII6930;TbgDal_VIII6940;Tb927.8.6760;Tb927.8.6750
D3TLJ6;D3TLJ7	>tr|D3TLJ6|D3TLJ6_GLOMM Prohibitin-like protein OS=Glossina morsitans morsitans PE=2 SV=1;>tr|D3TLJ7|D3TLJ7_GLOMM Prohibitin-like protein OS=Glossina morsitans morsitans PE=2 SV=1	1.34175	5.85389	5.85389			4	5.86465	4	6.03643	5.88605	5.96743		+	343	2	3	3	9.7	36.64	331	2.2829e-08	5.85389	4.1295	5.15168	3.77719	5.43691	5.12766	5.16262	1.01055	1.34175	D3TLJ6;D3TLJ7
D3TMY5	>tr|D3TMY5|D3TMY5_GLOMM Mitochondrial F1F0-ATP synthase subunit delta/ATP16 OS=Glossina morsitans morsitans PE=2 SV=1	0.340409	5.85291	5.85291			5.84816	5.68199	5.64837	6.37339	5.91125	5.91511			458	1	2	2	14.1	16.769	156	3.0305e-08	5.85291	4.75977	5.00325	4.52132	5.26145	5.14	5.30233	0.963989	0.340409	D3TMY5
M4TB38;M4TB62	>tr|M4TB38|M4TB38_9TRYP Variant surface glycoprotein 1228 OS=Trypanosoma brucei PE=4 SV=1;>tr|M4TB62|M4TB62_9TRYP Variant surface glycoprotein 1255 OS=Trypanosoma brucei PE=4 SV=1	1.4556	5.85075		5.85075		4	4	4	6.15207	6.21474	4		+	783	2	2	2	4.4	48.321	453	3.9167e-08	5.85075	NaN	NaN	NaN	5.32471	5.5829	5.06149	0.9348	1.4556	M4TB38;M4TB62
D0A5M9;Q387G0	>tr|D0A5M9|D0A5M9_TRYB9 Isocitrate dehydrogenase [NADP] OS=Trypanosoma brucei gambiense (strain MHOM/CI/86/DAL972) GN=TbgDal_XI950 PE=3 SV=1;>tr|Q387G0|Q387G0_TRYB2 Isocitrate dehydrogenase [NADP] OS=Trypanosoma brucei brucei (strain 927/4 GUTat10.1) GN=T	1.88965	5.84898		5.84898		4	4	4	6.19279	5.78518	5.69098		+	245	4	6	6	18.9	46.746	412	6.896e-25	5.84898	4.70996	5.06648	4.76565	5.44265	4.96856	5.04155	3.5964	1.88965	D0A5M9;Q387G0;C9ZVF6;Q580Y9	Isocitrate dehydrogenase [NADP]	TbgDal_XI950;Tb11.03.0230
Q8T9M4	>tr|Q8T9M4|Q8T9M4_9TRYP RHS6a OS=Trypanosoma brucei GN=RHS6a PE=4 SV=1	0.832197	5.8479		5.8479		5.7376	5.58604	5.68494	6.71451	6.3404	6.45025			845	1	12	5	14.8	95.26	832	2.2298e-36	5.8479	4.09416	4.19112	4.03551	5.53825	5.3556	4.97129	2.64966	0.832197	Q8T9M4		RHS6a
Q95Z06;D0A307;Q38B01	>tr|Q95Z06|Q95Z06_9TRYP Clathrin heavy chain OS=Trypanosoma brucei GN=CHC PE=3 SV=1;>tr|D0A307|D0A307_TRYB9 Clathrin heavy chain OS=Trypanosoma brucei gambiense (strain MHOM/CI/86/DAL972) GN=TbgDal_X7400 PE=3 SV=1;>tr|Q38B01|Q38B01_TRYB2 Clathrin heavy ch	2.67529	5.84601		5.84601		4	4	4	6.74625	6.64657	6.63304		+	218	3	21	21	14.9	190.56	1703	9.1053e-71	5.84601	5.47564	NaN	NaN	5.18184	5.18156	4.99384	6.72137	2.67529	Q95Z06;D0A307;Q38B01		CHC;TbgDal_X7400;Tb10.70.0830
D3TMY2;Q694A6	>tr|D3TMY2|D3TMY2_GLOMM Alkyl hydroperoxide reductase OS=Glossina morsitans morsitans PE=2 SV=1;>tr|Q694A6|Q694A6_GLOMM Putative thioredoxin peroxidase 2 OS=Glossina morsitans morsitans PE=2 SV=1	-0.0827936	5.83164	5.83164			5.35771	5.93112	5.90259	5.7166	5.64802	5.57841			456	2	3	3	14.2	27.346	246	1.1624e-11	5.83164	4.6346	5.17831	5.04116	5.16188	4.99504	5.11657	0.163238	-0.0827936	D3TMY2;Q694A6
D3TL10	>tr|D3TL10|D3TL10_GLOMM Uroporphyrinogen decarboxylase (Fragment) OS=Glossina morsitans morsitans PE=2 SV=1	0.0563858	5.8273	5.8273			5.53361	5.68853	5.67174	5.5844	5.57162	5.90701			302	1	5	5	25.1	39.519	350	6.446e-13	5.8273	4.52453	4.97817	4.71709	5.34686	5.04076	5.20167	0.178196	0.0563858	D3TL10
D3TPE8	>tr|D3TPE8|D3TPE8_GLOMM DNA replication factor/protein phosphatase inhibitor SET/SPR-2 OS=Glossina morsitans morsitans PE=2 SV=1	0.957047	5.8271	5.8271			5.38344	4	4	4.93519	5.47303	5.84635			555	1	2	2	4.3	30.06	258	0.00020284	5.8271	4.90055	4.50152	3.99964	5.05235	5.32	5.35904	0.835107	0.957047	D3TPE8
Q2PZ05	>tr|Q2PZ05|Q2PZ05_GLOMM Lipophorin (Fragment) OS=Glossina morsitans morsitans PE=2 SV=1	0.0747345	5.82498	5.82498			6.12054	6.1068	6.25698	6.10823	6.42954	6.17076			802	1	10	10	16.5	83.154	744	9.9812e-26	5.82498	4.17231	4.88297	4.64954	5.16569	5.46252	4.98192	0.274018	0.0747345	Q2PZ05
D3TQM6	>tr|D3TQM6|D3TQM6_GLOMM Membrane trafficking protein OS=Glossina morsitans morsitans PE=2 SV=1	1.17322	5.82485	5.82485			4	4	4	5.85375	5.66591	4			620	1	2	2	8.3	25.257	216	1.8099e-16	5.82485	4.64376	4.76562	4.84664	5.39319	5.16325	5.01132	0.930894	1.17322	D3TQM6
Q4GZ06;C9ZIF1	>tr|Q4GZ06|Q4GZ06_TRYB2 Calpain-like protein, putative calpain-like cysteine peptidase, Clan CA, family C2 OS=Trypanosoma brucei brucei (strain 927/4 GUTat10.1) GN=TB927.1.2150 PE=4 SV=1;>tr|C9ZIF1|C9ZIF1_TRYB9 Calpain-like protein putative (Calpain-like	2.16688	5.82048		5.82048		4	4	4	6.18653	6.01544	6.29866		+	15	2	3	3	21.6	15.787	139	4.2175e-11	5.82048	NaN	NaN	NaN	5.38113	5.00966	5.50333	4.90681	2.16688	Q4GZ06;C9ZIF1		TB927.1.2150;TbgDal_I1260
Q38CW1	>tr|Q38CW1|Q38CW1_TRYB2 BARP protein OS=Trypanosoma brucei brucei (strain 927/4 GUTat10.1) GN=Tb09.244.2520 PE=4 SV=1	1.29515	5.81917		5.81917		4	4	4	4	5.91456	5.97088		+	816	1	5	2	27.4	27.543	259	2.4654e-21	5.81917	NaN	NaN	NaN	4.44849	5.5195	5.47799	0.934793	1.29515	Q38CW1		Tb09.244.2520
D3TLY7	>tr|D3TLY7|D3TLY7_GLOMM Putative serine protease OS=Glossina morsitans morsitans PE=2 SV=1	0.00796954	5.81586	5.81586			6.52976	6.20273	6.05971	6.35803	6.10924	6.34885			379	1	10	10	16.5	82.084	717	1.0452e-29	5.81586	4.76718	4.97837	4.95916	5.21139	5.11744	5.06446	0.0164008	0.00796954	D3TLY7
O99877;Q38EX6;C9ZXU0	>tr|O99877|O99877_9TRYP Glutamate dehydrogenase OS=Trypanosoma brucei GN=GDH PE=4 SV=1;>tr|Q38EX6|Q38EX6_TRYB2 Glutamate dehydrogenase OS=Trypanosoma brucei brucei (strain 927/4 GUTat10.1) GN=Tb09.160.4310 PE=4 SV=1;>tr|C9ZXU0|C9ZXU0_TRYB9 Glutamate dehyd	2.02183	5.81405		5.81405		4	5.53641	4	6.51199	6.75671	6.33319		+	786	3	14	14	16.5	111.72	990	3.7477e-111	5.81405	NaN	4.13405	3.91311	5.34469	5.51148	4.92457	1.73344	2.02183	O99877;Q38EX6;C9ZXU0		GDH;Tb09.160.4310;TbgDal_IX3100
D3TRK8	>tr|D3TRK8|D3TRK8_GLOMM Adenylosuccinate synthase OS=Glossina morsitans morsitans PE=2 SV=1	-0.435853	5.80513	5.80513			5.92804	5.99893	5.91745	5.69751	5.40228	5.43707			678	1	4	4	9.2	51.339	465	6.5153e-17	5.80513	4.86602	5.20879	5.15149	5.19764	4.62834	4.78834	1.9696	-0.435853	D3TRK8
C9ZRH0;P19800;Q4FKG9	>tr|C9ZRH0|C9ZRH0_TRYB9 40S ribosomal protein S14, putative OS=Trypanosoma brucei gambiense (strain MHOM/CI/86/DAL972) GN=TbgDal_VI4780 PE=3 SV=1;>sp|P19800|RS14_TRYBB 40S ribosomal protein S14 OS=Trypanosoma brucei brucei GN=RPS14 PE=3 SV=1;>tr|Q4FKG9|Q4	2.17831	5.78763		5.78763		4	4	4	6.46383	5.92594	6.14517		+	83	3	2	2	16.8	15.382	143	3.4548e-07	5.78763	NaN	NaN	NaN	5.45157	5.00299	5.36116	3.81481	2.17831	C9ZRH0;P19800;Q4FKG9	40S ribosomal protein S14	TbgDal_VI4780;RPS14
C9ZSS9;Q57WH4	>tr|C9ZSS9|C9ZSS9_TRYB9 Uncharacterized protein OS=Trypanosoma brucei gambiense (strain MHOM/CI/86/DAL972) GN=TbgDal_VII3970 PE=4 SV=1;>tr|Q57WH4|Q57WH4_TRYB2 Putative uncharacterized protein OS=Trypanosoma brucei brucei (strain 927/4 GUTat10.1) GN=Tb927.	2.05777	5.78509		5.78509		4	4	4	6.62255	5.41362	6.13713		+	94	2	3	3	23.3	16.716	150	4.2583e-07	5.78509	NaN	NaN	NaN	5.51971	4.64573	5.37018	2.37301	2.05777	C9ZSS9;Q57WH4		TbgDal_VII3970;Tb927.7.3590
D3TLP9	>tr|D3TLP9|D3TLP9_GLOMM T-complex protein 1 subunit alpha OS=Glossina morsitans morsitans PE=2 SV=1	1.42493	5.78385	5.78385			4	5.56093	4	5.7213	6.33278	5.78165		+	360	1	3	3	5	59.192	555	1.0838e-07	5.78385	4.3072	4.6814	4.7445	5.23942	5.27802	5.08235	1.20554	1.42493	D3TLP9
D0AAG3;Q2KN31;Q381J5;Q967T0;D0AA65;Q2KN30;Q381T3	>tr|D0AAG3|D0AAG3_TRYB9 Superoxide dismutase OS=Trypanosoma brucei gambiense (strain MHOM/CI/86/DAL972) GN=TbgDal_XI17840 PE=3 SV=1;>tr|Q2KN31|Q2KN31_9TRYP Superoxide dismutase OS=Trypanosoma brucei GN=sodb1 PE=3 SV=1;>tr|Q381J5|Q381J5_TRYB2 Superoxide di	1.6936	5.77701		5.77701		4	4	4	5.57365	5.61426	5.89289		+	288	7	2	2	10.7	21.867	197	0.00014301	5.77701	NaN	NaN	NaN	5.29783	5.13107	5.4227	4.14143	1.6936	D0AAG3;Q2KN31;Q381J5;Q967T0;D0AA65;Q2KN30;Q381T3	Superoxide dismutase	TbgDal_XI17840;sodb1;Tb11.01.7550;TbgDal_XI16860;sodb2;Tb11.01.6660
D3TRU2	>tr|D3TRU2|D3TRU2_GLOMM Putative bifunctional leukotriene A4 hydrolase/aminopeptidase LTA4H OS=Glossina morsitans morsitans PE=2 SV=1	0.140849	5.7768	5.7768			5.83841	5.75661	5.74408	6.03543	5.7609	5.96531			692	1	8	8	18.3	69.384	613	1.5746e-27	5.7768	4.60668	4.7274	4.70512	5.28126	5.04261	5.18241	0.73813	0.140849	D3TRU2
D0A282;Q9U8G2;Q38BM8	>tr|D0A282|D0A282_TRYB9 Proteasome activator protein pa26, putative OS=Trypanosoma brucei gambiense (strain MHOM/CI/86/DAL972) GN=TbgDal_X4610 PE=4 SV=1;>tr|Q9U8G2|Q9U8G2_9TRYP Proteasome activator protein PA26 (Fragment) OS=Trypanosoma brucei PE=1 SV=1;>	1.89635	5.77576		5.77576		4	4	4	5.90232	5.80055	5.98618		+	209	3	5	5	22.2	25.068	230	6.8412e-16	5.77576	NaN	NaN	3.83365	5.3811	5.07886	5.36074	5.41693	1.89635	D0A282;Q9U8G2;Q38BM8		TbgDal_X4610;Tb10.70.3660
D0A8F0;Q383X6;Q68CM1	>tr|D0A8F0|D0A8F0_TRYB9 14-3-3-like protein, putative OS=Trypanosoma brucei gambiense (strain MHOM/CI/86/DAL972) GN=TbgDal_XI10700 PE=4 SV=1;>tr|Q383X6|Q383X6_TRYB2 14-3-3-like protein, putative OS=Trypanosoma brucei brucei (strain 927/4 GUTat10.1) GN=Tb1	1.88822	5.77452		5.77452		4	4	4	5.9624	5.89516	5.8071		+	276	3	3	3	13	30.179	261	6.9202e-11	5.77452	NaN	NaN	NaN	5.37085	5.23144	5.27816	5.71615	1.88822	D0A8F0;Q383X6;Q68CM1		TbgDal_XI10700;Tb11.01.1290;14-3-3 (I)
D0A2S1;Q38B69	>tr|D0A2S1|D0A2S1_TRYB9 40S ribosomal protein S18, putative OS=Trypanosoma brucei gambiense (strain MHOM/CI/86/DAL972) GN=TbgDal_X6510 PE=3 SV=1;>tr|Q38B69|Q38B69_TRYB2 40S ribosomal protein S18, putative OS=Trypanosoma brucei brucei (strain 927/4 GUTat10	2.02627	5.77431		5.77431		4	4	4	6.22217	5.7817	6.07493		+	215	2	4	4	30.3	17.379	152	3.8574e-11	5.77431	NaN	NaN	NaN	5.40075	4.97405	5.39599	4.01185	2.02627	D0A2S1;Q38B69
C9ZYB6;B2ZCF0;C9ZYB5;P12432;Q38E94;P12433	>tr|C9ZYB6|C9ZYB6_TRYB9 Actin A OS=Trypanosoma brucei gambiense (strain MHOM/CI/86/DAL972) GN=TbgDal_IX4910 PE=3 SV=1;>tr|B2ZCF0|B2ZCF0_TRYEV Actin OS=Trypanosoma evansi PE=2 SV=1;>tr|C9ZYB5|C9ZYB5_TRYB9 Actin A OS=Trypanosoma brucei gambiense (strain MHO	1.91281	5.77234		5.77234		4	4	4	6.07423	5.763	5.90119		+	7	6	3	3	10.4	45.23	403	3.4936e-09	5.77234	NaN	NaN	3.36237	5.54163	4.98803	5.15957	4.53733	1.91281	C9ZYB6;B2ZCF0;C9ZYB5;P12432;Q38E94;P12433	Actin A;Actin B	TbgDal_IX4910;TbgDal_IX4900
D3TN09	>tr|D3TN09|D3TN09_GLOMM Proteasome subunit alpha type OS=Glossina morsitans morsitans PE=2 SV=1	0.686292	5.76777	5.76777			5.72337	5.64089	4	5.69706	5.80779	5.91828			466	1	3	3	13.4	31.456	284	3.4792e-06	5.76777	4.63254	4.86661	3.68878	5.23208	5.16649	5.1677	0.535853	0.686292	D3TN09
D3TPX1	>tr|D3TPX1|D3TPX1_GLOMM Aldose 1-epimerase OS=Glossina morsitans morsitans PE=2 SV=1	0.998464	5.7629	5.7629			4	4	4	4	5.25587	5.73952			578	1	2	2	6.3	40.479	367	0.00050293	5.7629	4.59121	5.07137	4.99712	5.03318	4.82239	5.17234	0.898317	0.998464	D3TPX1
H9TZT6	>tr|H9TZT6|H9TZT6_GLOMM Serp2 OS=Glossina morsitans morsitans PE=2 SV=1	1.85355	5.76041	5.76041			4	4	4	5.89895	6.0089	5.65281		+	773	1	5	4	17.6	42.284	376	7.3762e-15	5.76041	3.96977	4.89882	3.85592	5.16104	5.35647	5.03399	4.21391	1.85355	H9TZT6
D3TRZ7	>tr|D3TRZ7|D3TRZ7_GLOMM Aspartate aminotransferase OS=Glossina morsitans morsitans PE=2 SV=1	1.31556	5.7555	5.7555			4	5.68877	4	5.84896	5.92079	5.8657		+	712	1	6	6	21.9	45.969	406	5.2215e-24	5.7555	3.9227	4.79132	2.90932	5.14123	5.3251	5.17216	1.09806	1.31556	D3TRZ7
D3TPR7	>tr|D3TPR7|D3TPR7_GLOMM Proline synthetase co-transcribed protein OS=Glossina morsitans morsitans PE=2 SV=1	0.0887009	5.75213	5.75213			5.62059	5.73284	5.70851	5.72189	5.8061	5.80006			567	1	6	6	30	28.388	250	1.2245e-24	5.75213	4.3348	4.81463	4.74776	5.1312	5.09248	5.21293	0.952993	0.0887009	D3TPR7
D3TSM2	>tr|D3TSM2|D3TSM2_GLOMM Putative membrane protein OS=Glossina morsitans morsitans PE=2 SV=1	-0.353817	5.74891	5.74891			4	5.96441	5.949	5.47603	4	5.37592			750	1	2	2	11.5	36.175	331	1.0788e-77	5.74891	4.74284	5.17664	5.0383	5.12136	4.75653	4.75501	0.164993	-0.353817	D3TSM2
C9ZU51;B5LEI1	>tr|C9ZU51|C9ZU51_TRYB9 Expression site-associated gene (ESAG) protein,putative OS=Trypanosoma brucei gambiense (strain MHOM/CI/86/DAL972) GN=TbgDal_VII8020 PE=4 SV=1;>tr|B5LEI1|B5LEI1_TRYEQ ESAG5 type 4 (Fragment) OS=Trypanosoma equiperdum PE=4 SV=1	1.86787	5.74078			5.74078	4	4	4	5.92054	5.84972	5.83336		+	104	29	4	2	12.1	52.496	479	1.0539e-17	5.74078	NaN	4.84531	NaN	5.31214	5.12522	5.15198	6.59826	1.86787	C9ZU51;B5LEI1;B3GVP1;B3GVP9;B3GVT0;B5LEI4;B5LEI5;B5LEL4;B5LEL7;B5LEL9;B5LEM8;D0A7Z0;G1CRK9;G1CRN4;Q57XJ1;Q8WPT9;B3GVK4;B3GVM6;B3GVQ9;B5LEL6;B5LEL8;B5LEM4;B5LEM6;B5LEM7;B3GVF4;B5LEI7;O96750;Q26720;D0A0X7		TbgDal_VII8020
C9ZUX7;D6XKT6;Q9GU47	>tr|C9ZUX7|C9ZUX7_TRYB9 Tryparedoxin peroxidase OS=Trypanosoma brucei gambiense (strain MHOM/CI/86/DAL972) GN=TbgDal_VIII1645 PE=4 SV=1;>tr|D6XKT6|D6XKT6_TRYB2 Tryparedoxin peroxidase OS=Trypanosoma brucei brucei (strain 927/4 GUTat10.1) GN=Tb927.8.1990 P	1.75718	5.73952		5.73952		4	4	4	5.80002	5.56637	5.90516		+	110	3	4	4	16.9	25.5	225	1.1921e-11	5.73952	NaN	NaN	NaN	5.3088	5.01795	5.38222	4.2084	1.75718	C9ZUX7;D6XKT6;Q9GU47		TbgDal_VIII1645;Tb927.8.1990;mTryP
C9ZR44;Q585X3;C9ZR43	>tr|C9ZR44|C9ZR44_TRYB9 Heat shock 70 kDa protein, mitochondrial, putative OS=Trypanosoma brucei gambiense (strain MHOM/CI/86/DAL972) GN=TbgDal_VI3520 PE=3 SV=1;>tr|Q585X3|Q585X3_TRYB2 Heat shock 70 kDa protein, mitochondrial, putative OS=Trypanosoma bruc	1.56823	5.73619		5.73619		4	5.44259	4	6.08718	5.75884	6.30127		+	80	5	7	7	12.3	71.343	656	6.1975e-50	5.73619	NaN	4.08081	3.56483	5.33413	4.97716	5.33905	1.44054	1.56823	C9ZR44;Q585X3;C9ZR43;C9ZR49;Q26781		TbgDal_VI3510
D3TME3	>tr|D3TME3|D3TME3_GLOMM Glucose-6-phosphate isomerase OS=Glossina morsitans morsitans PE=2 SV=1	-0.149434	5.73522	5.73522			5.61846	5.95482	6.09975	5.68004	5.86604	5.67864			418	1	6	6	12.9	63.801	560	9.622e-57	5.73522	4.72525	5.06878	4.96802	5.10185	4.95579	4.80339	0.407706	-0.149434	D3TME3
D3TMM8	>tr|D3TMM8|D3TMM8_GLOMM Ras suppressor protein OS=Glossina morsitans morsitans PE=2 SV=1	0.432479	5.73344	5.73344			5.05626	5.46942	5.61706	5.80129	5.7966	5.84229			439	1	5	5	19.4	32.726	289	3.6711e-16	5.73344	3.91972	4.73882	4.55274	5.18424	5.05204	5.24773	1.20652	0.432479	D3TMM8
D3TN28	>tr|D3TN28|D3TN28_GLOMM Chaperonin complex component TcP-1 gamma subunit CCT3 OS=Glossina morsitans morsitans PE=2 SV=1	0.912076	5.73329	5.73329			4	5.67531	5.7753	6.00992	6.06408	6.11284			473	1	7	7	13.4	59.492	545	3.5884e-20	5.73329	3.70116	4.78609	4.62909	5.13653	5.1856	5.15278	0.723886	0.912076	D3TN28
C9ZWF1;Q57TU7	>tr|C9ZWF1|C9ZWF1_TRYB9 Uncharacterized protein OS=Trypanosoma brucei gambiense (strain MHOM/CI/86/DAL972) GN=TbgDal_VIII6840 PE=4 SV=1;>tr|Q57TU7|Q57TU7_TRYB2 Putative uncharacterized protein OS=Trypanosoma brucei brucei (strain 927/4 GUTat10.1) GN=Tb927	2.01719	5.73162		5.73162		4	4	4	6.10206	6.05046	5.89904		+	127	2	2	2	3.3	68.924	606	9.6531e-05	5.73162	3.98716	5.16997	4.12535	5.20978	5.20461	4.66086	5.30442	2.01719	C9ZWF1;Q57TU7		TbgDal_VIII6840;Tb927.8.6660
D3TRI6	>tr|D3TRI6|D3TRI6_GLOMM Hypothetical conserved protein OS=Glossina morsitans morsitans PE=2 SV=1	0.0702953	5.73148	5.73148			5.91623	5.83188	6.04179	5.81098	6.10701	6.08279			674	1	3	3	24.2	16.534	149	5.4492e-09	5.73148	4.51568	4.67277	5.0086	4.9515	5.0661	5.17935	0.246464	0.0702953	D3TRI6
D3TQ70	>tr|D3TQ70|D3TQ70_GLOMM Proteasome subunit alpha type OS=Glossina morsitans morsitans PE=2 SV=1	0.68619	5.73114	5.73114			4	5.6716	5.57008	5.71101	5.93853	5.6507			595	1	4	4	17.4	28.027	253	2.7734e-19	5.73114	4.34801	4.76106	4.48058	5.11488	5.25489	5.07229	0.554676	0.68619	D3TQ70
D3TMV0	>tr|D3TMV0|D3TMV0_GLOMM 3-oxoacyl OS=Glossina morsitans morsitans PE=2 SV=1	0.185783	5.72167	5.72167			5.37822	5.54601	5.61814	5.61791	5.77975	5.70205			449	1	5	5	24.8	27.402	254	6.8636e-20	5.72167	4.23366	4.78608	4.69373	5.03619	5.13033	5.19176	1.02546	0.185783	D3TMV0
D3TN88	>tr|D3TN88|D3TN88_GLOMM Alpha crystallin OS=Glossina morsitans morsitans PE=2 SV=1	0.301478	5.72112	5.72112			5.15045	5.39291	5.28135	5.51528	5.60838	5.60549			487	1	4	4	29.9	20.541	184	6.0444e-12	5.72112	4.08239	4.68223	4.25327	5.28162	5.00983	5.1889	1.772	0.301478	D3TN88
D3TS02	>tr|D3TS02|D3TS02_GLOMM Hypothetical conserved protein OS=Glossina morsitans morsitans PE=2 SV=1	0.0678692	5.71537	5.71537			5.53783	5.4553	5.83943	5.62287	5.64415	5.76916			715	1	5	5	15.3	39.5	340	9.6069e-15	5.71537	4.59518	4.8325	4.79054	5.23528	4.93978	4.95995	0.209754	0.0678692	D3TS02
Q57WJ7;C9ZWY4;C9ZN53;Q9GPI9	>tr|Q57WJ7|Q57WJ7_TRYB2 Calpain, putative OS=Trypanosoma brucei brucei (strain 927/4 GUTat10.1) GN=Tb927.8.8330 PE=4 SV=1;>tr|C9ZWY4|C9ZWY4_TRYB9 Calpain, putative OS=Trypanosoma brucei gambiense (strain MHOM/CI/86/DAL972) GN=TbgDal_VIII8670 PE=4 SV=1;>tr	1.91548	5.71399		5.71399		4	4	4	5.99922	5.93995	5.80727		+	132	6	3	3	3.9	98.325	887	9.7521e-08	5.71399	4.42715	5.39009	4.12626	5.02313	4.9388	4.59814	5.33776	1.91548	Q57WJ7;C9ZWY4;C9ZN53;Q9GPI9;Q57XZ9;Q581N8		Tb927.8.8330;TbgDal_VIII8670;TbgDal_IV4060;CAP5.5
C9ZIE8;Q4GZ10	>tr|C9ZIE8|C9ZIE8_TRYB9 Calpain-like cysteine peptidase, putative (Cysteine peptidase, clan ca, family c2, putative) OS=Trypanosoma brucei gambiense (strain MHOM/CI/86/DAL972) GN=TbgDal_I1240 PE=4 SV=1;>tr|Q4GZ10|Q4GZ10_TRYB2 Calpain-like cysteine peptida	2.09213	5.71343		5.71343		4	4	4	6.22352	6.09223	5.96063		+	14	2	7	7	14.5	75.378	681	1.1895e-22	5.71343	NaN	NaN	NaN	5.3886	5.28832	4.89223	4.98724	2.09213	C9ZIE8;Q4GZ10		TbgDal_I1240;TB927.1.2110
D0A6W5;Q385U7;Q9GV41	>tr|D0A6W5|D0A6W5_TRYB9 Prostaglandin f synthase. putative OS=Trypanosoma brucei gambiense (strain MHOM/CI/86/DAL972) GN=TbgDal_XI5340 PE=4 SV=1;>tr|Q385U7|Q385U7_TRYB2 Prostaglandin f synthase OS=Trypanosoma brucei brucei (strain 927/4 GUTat10.1) GN=Tb11	1.67574	5.70673		5.70673		4	4	4	5.51896	5.75009	5.75816		+	260	3	4	4	14.2	30.861	275	2.5524e-09	5.70673	NaN	5.00724	NaN	5.18741	5.0943	5.11106	4.54721	1.67574	D0A6W5;Q385U7;Q9GV41		TbgDal_XI5340;Tb11.02.2310
D3TNM9;D3TNN0	>tr|D3TNM9|D3TNM9_GLOMM Signal peptidase complex subunit OS=Glossina morsitans morsitans PE=2 SV=1;>tr|D3TNN0|D3TNN0_GLOMM Signal peptidase complex subunit OS=Glossina morsitans morsitans PE=2 SV=1	-0.233719	5.70609	5.70609			5.46904	5.73264	5.6539	5.5711	5.17903	5.40429			508	2	2	2	15.1	20.297	179	9.4941e-06	5.70609	4.64039	5.05392	4.90809	5.05123	4.67892	5.04202	0.781785	-0.233719	D3TNM9;D3TNN0
D0A3H4;Q38AM2	>tr|D0A3H4|D0A3H4_TRYB9 Succinyl-CoA ligase [GDP-forming] beta-chain,putative OS=Trypanosoma brucei gambiense (strain MHOM/CI/86/DAL972) GN=TbgDal_X9090 PE=3 SV=1;>tr|Q38AM2|Q38AM2_TRYB2 Succinyl-CoA ligase [GDP-forming] beta-chain, putative OS=Trypanosom	1.8228	5.70431		5.70431		4	4	4	5.2441	6.00932	6.21498		+	226	2	6	6	15.4	54.823	506	1.9801e-19	5.70431	NaN	NaN	NaN	5.12186	5.22298	5.31532	2.45575	1.8228	D0A3H4;Q38AM2		TbgDal_X9090;Tb10.6k15.3250
D3TNF8	>tr|D3TNF8|D3TNF8_GLOMM Proteasome subunit beta type OS=Glossina morsitans morsitans PE=2 SV=1	0.171234	5.70143	5.70143			5.57832	5.57785	5.61169	5.78699	5.71872	5.77585			499	1	5	5	19	31.002	279	4.2997e-11	5.70143	4.59035	4.66967	4.60026	5.12574	4.97959	5.17126	2.69485	0.171234	D3TNF8
Q4FKN8;Q4FKN7;Q389U9;D0A4H3;Q389U1;D0A4G3;Q26779	>tr|Q4FKN8|Q4FKN8_TRYB2 Microtubule-associated protein 2 (Fragment) OS=Trypanosoma brucei brucei (strain 927/4 GUTat10.1) GN=Tb10.v4.0052 PE=4 SV=1;>tr|Q4FKN7|Q4FKN7_TRYB2 Uncharacterized protein (Fragment) OS=Trypanosoma brucei brucei (strain 927/4 GUTat	3.30484	5.69237		5.69237		4	4	4	7.37385	7.30399	7.23666		+	821	11	6	4	70.6	561.21	4880	2.3529e-35	5.69237	NaN	NaN	NaN	5.33019	5.28346	4.93702	6.90789	3.30484	Q4FKN8;Q4FKN7;Q389U9;D0A4H3;Q389U1;D0A4G3;Q26779;D0A4H4;D0A4H2;Q26780;Q26778		Tb10.v4.0052;Tb10.v4.0053;Tb10.406.0650;TbgDal_X12630;Tb10.406.0560;TbgDal_X12530
D3TPS8;D3TPS7	>tr|D3TPS8|D3TPS8_GLOMM Calmodulin OS=Glossina morsitans morsitans PE=2 SV=1;>tr|D3TPS7|D3TPS7_GLOMM Troponin C 73F OS=Glossina morsitans morsitans PE=2 SV=1	0.268244	5.68003	5.68003			5.06179	5.50161	5.1117	5.7592	5.12976	5.59087			571	3	5	5	40.3	18.184	159	7.0253e-16	5.68003	4.13392	4.85528	4.24846	5.16385	4.78058	5.2292	0.50105	0.268244	D3TPS8;D3TPS7;D3TRK0
D3TNK0	>tr|D3TNK0|D3TNK0_GLOMM Hypothetical conserved protein OS=Glossina morsitans morsitans PE=2 SV=1	1.60246	5.67654	5.67654			4	4	4	5.46662	5.65164	5.68912		+	503	1	4	4	10.8	37.228	323	2.1967e-09	5.67654	4.90145	4.26307	3.92759	5.24726	5.01465	4.94549	4.69652	1.60246	D3TNK0
D0A6L8	>tr|D0A6L8|D0A6L8_TRYB9 Retrotransposon hot spot (RHS) protein, putative OS=Trypanosoma brucei gambiense (strain MHOM/CI/86/DAL972) GN=TbgDal_XI4370 PE=4 SV=1	2.42829	5.6753		5.6753		4	4	4	6.44738	6.30959	6.52791		+	258	1	17	2	20.4	98.223	856	7.959e-48	5.6753	NaN	NaN	NaN	5.31086	5.21719	5.01712	5.5473	2.42829	D0A6L8		TbgDal_XI4370
D3TSB7	>tr|D3TSB7|D3TSB7_GLOMM Ubiquitin activating enzyme uBA1 OS=Glossina morsitans morsitans PE=2 SV=1	0.361418	5.6744	5.6744			5.89676	5.69926	5.54835	6.14498	5.96516	6.1185			740	1	7	7	12.9	64.424	567	4.3149e-18	5.6744	4.33504	4.48717	4.15761	5.16723	5.17563	5.03739	1.45441	0.361418	D3TSB7
Q57XH8	>tr|Q57XH8|Q57XH8_TRYB2 Putative uncharacterized protein OS=Trypanosoma brucei brucei (strain 927/4 GUTat10.1) GN=Tb927.8.970 PE=4 SV=1	1.83856	5.66281		5.66281		4	4	4	5.79297	5.79018	5.93251		+	828	1	4	3	9.8	50.102	458	3.2875e-12	5.66281	NaN	NaN	NaN	5.33744	5.00454	5.15082	5.59376	1.83856	Q57XH8		Tb927.8.970
Q8IS37	>tr|Q8IS37|Q8IS37_GLOMM Nitric oxide synthase (Fragment) OS=Glossina morsitans morsitans PE=2 SV=1	0.947065	5.66166	5.66166			5.61323	4	4	5.79483	5.13843	5.52116			842	1	2	2	14	17.168	143	1.6821e-06	5.66166	4.70536	4.19692	4.39206	5.36737	4.41118	5.03707	0.763954	0.947065	Q8IS37
D7SGA2;Q8T9M5	>tr|D7SGA2|D7SGA2_TRYB2 Retrotransposon hot spot (RHS) protein, putative OS=Trypanosoma brucei brucei (strain 927/4 GUTat10.1) GN=Tb927.2.340 PE=4 SV=1;>tr|Q8T9M5|Q8T9M5_9TRYP RHS4a OS=Trypanosoma brucei GN=RHS4a PE=4 SV=1	2.38578	5.65737		5.65737		4	4	4	6.38887	6.38258	6.38589		+	753	4	17	2	20.5	97.709	857	3.0947e-46	5.65737	NaN	NaN	NaN	5.24628	5.2736	4.95551	11.6955	2.38578	D7SGA2;Q8T9M5;Q8WPQ2;Q8IFJ1		Tb927.2.340;RHS4a
D3TMM3	>tr|D3TMM3|D3TMM3_GLOMM Vacuolar H+-ATPase v0 sector subunit D OS=Glossina morsitans morsitans PE=2 SV=1	1.65834	5.65712	5.65712			4	4	4	5.39731	5.73134	5.84636		+	437	1	4	4	19.1	39.805	350	5.4237e-20	5.65712	NaN	3.72831	NaN	5.10075	5.21804	5.197	3.60232	1.65834	D3TMM3
D3TN40	>tr|D3TN40|D3TN40_GLOMM Proteasome subunit beta type OS=Glossina morsitans morsitans PE=2 SV=1	0.311486	5.65291	5.65291			5.40647	5.43631	5.44086	5.61963	5.88268	5.71579			479	1	4	4	14.7	29.679	272	4.1324e-11	5.65291	4.4131	4.59524	4.49297	4.98758	5.17257	5.03076	1.79743	0.311486	D3TN40
Q384Y3;Q68CL8;D0A7L0;Q9BHJ6;Q6B9P5	>tr|Q384Y3|Q384Y3_TRYB2 14-3-3-like protein, putative OS=Trypanosoma brucei brucei (strain 927/4 GUTat10.1) GN=Tb11.02.4700 PE=4 SV=1;>tr|Q68CL8|Q68CL8_9TRYP 14-3-3 protein II OS=Trypanosoma brucei GN=t. b. b. 14-3-3 II PE=4 SV=1;>tr|D0A7L0|D0A7L0_TRYB9 1	1.83016	5.65254		5.65254		4	4	4	6.10998	5.6966	5.68389		+	269	5	5	4	21.9	29.065	251	3.3594e-11	5.65254	NaN	3.80024	3.66362	5.2079	5.14647	5.13628	3.70453	1.83016	Q384Y3;Q68CL8;D0A7L0;Q9BHJ6;Q6B9P5		Tb11.02.4700;t. b. b. 14-3-3 II;TbgDal_XI7800;tbs1;TCF1
D3TM22	>tr|D3TM22|D3TM22_GLOMM Vesicle coat complex COPII GTPase subunit SAR1 OS=Glossina morsitans morsitans PE=2 SV=1	-0.514121	5.65122	5.65122			5.68293	5.90345	5.73363	5.30395	5.1767	5.29699			393	1	5	5	30.6	21.854	193	3.2819e-40	5.65122	4.653	5.15375	4.82822	4.9125	4.59711	4.85644	2.55253	-0.514121	D3TM22
D3TRJ5	>tr|D3TRJ5|D3TRJ5_GLOMM Cytochrome b-c1 complex subunit 7 OS=Glossina morsitans morsitans PE=3 SV=1	1.32683	5.65031	5.65031			4	4	4	6.16891	4	5.81158		+	676	1	3	3	28.8	13.551	111	6.8038e-08	5.65031	4.3582	4.58642	4.13593	5.18483	4.7796	5.20052	0.923316	1.32683	D3TRJ5
D3TM69	>tr|D3TM69|D3TM69_GLOMM Calreticulin OS=Glossina morsitans morsitans PE=2 SV=1	0.0203384	5.64903	5.64903			5.72431	5.78605	5.37112	5.72368	5.63546	5.58335			402	1	4	4	15.5	46.94	406	8.3988e-49	5.64903	4.63671	4.97592	4.70224	5.13066	4.91627	4.60008	0.0515761	0.0203384	D3TM69
D3TN31	>tr|D3TN31|D3TN31_GLOMM Translation initiation factor 2 alpha subunit OS=Glossina morsitans morsitans PE=2 SV=1	1.04759	5.64428	5.64428			4	4	4	5.52862	5.61415	4			475	1	2	2	5.6	38.939	342	1.9628e-10	5.64428	4.31342	4.81438	4.82424	5.0974	4.93483	4.88712	0.934006	1.04759	D3TN31
D3TLM5	>tr|D3TLM5|D3TLM5_GLOMM Adenylate kinase OS=Glossina morsitans morsitans PE=2 SV=1	0.525961	5.62655	5.62655			4	5.6951	5.65663	5.6682	5.77145	5.48996			353	1	4	4	16.2	27.217	247	3.543e-12	5.62655	4.28475	4.80074	4.75192	4.98493	5.03197	4.9032	0.393181	0.525961	D3TLM5
D3TLV9	>tr|D3TLV9|D3TLV9_GLOMM Phosphoglycerate kinase OS=Glossina morsitans morsitans PE=2 SV=1	0.710237	5.62633	5.62633			5.71864	4	5.40458	5.72835	5.76975	5.75582			373	1	4	4	11.4	43.992	413	1.509e-12	5.62633	4.61706	4.45123	4.3467	5.25032	4.93349	4.82825	0.601774	0.710237	D3TLV9
D3TL23	>tr|D3TL23|D3TL23_GLOMM Mannose lectin ERGIC-53 (Fragment) OS=Glossina morsitans morsitans PE=2 SV=1	-0.0742896	5.62255	5.62255			5.04438	5.69138	5.9176	5.36156	5.25457	5.81436			304	1	2	2	6.4	54.86	485	2.4245e-23	5.62255	4.01284	5.08575	4.84845	4.81869	4.71939	4.99286	0.0840813	-0.0742896	D3TL23
D3TQ16;D3TQ21	>tr|D3TQ16|D3TQ16_GLOMM RNA polymerase II protein ral transcription factor BTF3-related protein OS=Glossina morsitans morsitans PE=2 SV=1;>tr|D3TQ21|D3TQ21_GLOMM RNA polymerase II proteinral transcription factor BTF3 OS=Glossina morsitans morsitans PE=2 S	0.990472	5.62068	5.62068			4	4	4	4	5.79527	5.17615			585	2	2	2	11.2	17.832	170	0.00033175	5.62068	4.68537	4.26141	4.81761	4.12698	5.24741	4.9774	0.875855	0.990472	D3TQ16;D3TQ21
C9ZY51;Q38EH6	>tr|C9ZY51|C9ZY51_TRYB9 Spermidine synthase, putative OS=Trypanosoma brucei gambiense (strain MHOM/CI/86/DAL972) GN=TbgDal_IX4260 PE=3 SV=1;>tr|Q38EH6|Q38EH6_TRYB2 Spermidine synthase, putative OS=Trypanosoma brucei brucei (strain 927/4 GUTat10.1) GN=Tb09	1.24027	5.61944		5.61944		4	5.09861	4	5.8997	5.56723	5.35249		+	144	2	4	4	15.5	32.765	297	8.8028e-09	5.61944	3.13539	4.28905	4.22105	5.28612	5.03447	4.88853	1.4436	1.24027	C9ZY51;Q38EH6		TbgDal_IX4260;Tb09.v1.0380
D3TRQ0	>tr|D3TRQ0|D3TRQ0_GLOMM Heat shock protein cognate 5 OS=Glossina morsitans morsitans PE=2 SV=1	0.995461	5.61336	5.61336			4	5.65912	5.68615	5.69698	6.3499	6.28477			683	1	7	7	12.1	75.951	701	1.9519e-17	5.61336	3.47397	4.63039	4.65701	4.85562	5.18983	4.96817	0.770481	0.995461	D3TRQ0
D3TLC3	>tr|D3TLC3|D3TLC3_GLOMM WW domain-containing protein OS=Glossina morsitans morsitans PE=2 SV=1	0.383016	5.61071	5.61071			5.4459	5.05154	4.95765	5.33264	5.59714	5.67436			317	1	3	3	15.3	29.172	275	1.1584e-36	5.61071	4.61778	4.69723	4.01208	4.94399	4.95681	5.10741	0.987318	0.383016	D3TLC3
D3TRY4;Q9BMF6	>tr|D3TRY4|D3TRY4_GLOMM Putative cathepsin B-like cysteine proteinase OS=Glossina morsitans morsitans PE=2 SV=1;>tr|Q9BMF6|Q9BMF6_GLOMM Probable cathepsin B-like cysteine proteinase OS=Glossina morsitans morsitans PE=2 SV=2	0.897217	5.60416	5.60416			5.39967	5.26252	5.26637	6.13168	6.14148	6.34706		+	708	2	4	4	14.1	38.221	340	3.5115e-23	5.60416	4.11833	4.17339	4.22373	4.87681	5.09237	5.1991	3.37246	0.897217	D3TRY4;Q9BMF6
D3TLJ8	>tr|D3TLJ8|D3TLJ8_GLOMM Dihydrolipoamide S-acetyltransferase OS=Glossina morsitans morsitans PE=2 SV=1	1.22626	5.59846	5.59846			4	4	5.51664	5.80329	5.64551	5.7466		+	344	1	3	3	8.2	55.469	510	2.62e-11	5.59846	4.24964	4.43318	4.40406	5.16026	4.97239	4.94446	1.136	1.22626	D3TLJ8
D3TMP6	>tr|D3TMP6|D3TMP6_GLOMM L-lactate dehydrogenase OS=Glossina morsitans morsitans PE=2 SV=1	-0.0385939	5.59353	5.59353			4	5.46439	5.28443	4	5.25933	5.3737			440	1	2	2	7.8	35.915	332	1.0753e-07	5.59353	4.57266	4.95227	4.39226	5.05208	4.7627	4.84463	0.0201687	-0.0385939	D3TMP6
Q582J4;C9ZTP5	>tr|Q582J4|Q582J4_TRYB2 Thioredoxin OS=Trypanosoma brucei brucei (strain 927/4 GUTat10.1) GN=Tb927.7.5790 PE=3 SV=1;>tr|C9ZTP5|C9ZTP5_TRYB9 Thioredoxin OS=Trypanosoma brucei gambiense (strain MHOM/CI/86/DAL972) GN=TbgDal_VII6730 PE=3 SV=1	1.34545	5.59074		5.59074		4	4	4	6.0648	4	5.97155		+	831	2	2	2	15.7	15.269	134	4.6977e-05	5.59074	NaN	NaN	NaN	5.14659	4.88145	5.23917	0.934313	1.34545	Q582J4;C9ZTP5	Thioredoxin	Tb927.7.5790;TbgDal_VII6730
C9ZJD2;Q586V2;P13735	>tr|C9ZJD2|C9ZJD2_TRYB9 Glycosomal phosphoenolpyruvate carboxykinase (Glycosomal protein p60) OS=Trypanosoma brucei gambiense (strain MHOM/CI/86/DAL972) GN=TbgDal_II2340 PE=3 SV=1;>tr|Q586V2|Q586V2_TRYB2 Glycosomal phosphoenolpyruvate carboxykinase OS=Try	1.92986	5.58992		5.58992		4	4	4	5.91525	5.88135	5.99299		+	26	3	3	3	6.3	58.419	524	2.2805e-08	5.58992	NaN	NaN	NaN	5.13379	4.95798	5.20984	6.28826	1.92986	C9ZJD2;Q586V2;P13735	Phosphoenolpyruvate carboxykinase [ATP], glycosomal	TbgDal_II2340;Tb927.2.4210
Q2PYZ9	>tr|Q2PYZ9|Q2PYZ9_GLOMM Iron regulatory protein OS=Glossina morsitans morsitans PE=2 SV=1	-0.00176764	5.58219	5.58219			5.7057	5.81587	6.27082	5.65998	5.9276	6.19951			800	1	5	5	9.7	55.738	506	9.6214e-17	5.58219	4.39324	4.825	4.79632	4.78704	4.88758	4.95203	0.00248074	-0.00176764	Q2PYZ9
D3TQ38	>tr|D3TQ38|D3TQ38_GLOMM PolyA-binding protein OS=Glossina morsitans morsitans PE=2 SV=1	-0.0144469	5.56989	5.56989			5.72523	5.98769	5.55325	5.52929	5.72244	5.9711			590	1	3	3	4.7	71.28	653	7.6649e-09	5.56989	4.46189	5.07022	4.49474	4.79833	4.92065	4.67688	0.0269646	-0.0144469	D3TQ38
Q0QHL0	>tr|Q0QHL0|Q0QHL0_GLOMM Isocitrate dehydrogenase (NAD+) 2 OS=Glossina morsitans morsitans PE=2 SV=1	-0.193498	5.56301	5.56301			5.82747	5.59395	4	5.11494	4	5.72598			791	1	2	2	4.8	40.649	372	8.7551e-05	5.56301	4.95434	4.65777	4.41288	4.8713	4.52605	4.98364	0.090043	-0.193498	Q0QHL0
D3TP17	>tr|D3TP17|D3TP17_GLOMM Ras-related GTPase OS=Glossina morsitans morsitans PE=2 SV=1	0.579753	5.56254	5.56254			4	5.34906	5.15445	5.47505	5.17626	5.59147			535	1	2	2	11.8	23.249	204	2.8488e-07	5.56254	NaN	4.78553	4.39171	4.9823	4.67158	5.13539	0.590175	0.579753	D3TP17
D3TP08	>tr|D3TP08|D3TP08_GLOMM F-actin capping protein beta subunit OS=Glossina morsitans morsitans PE=2 SV=1	1.0706	5.56223	5.56223			5.052	4	4	4.81656	5.70451	5.74272			533	1	2	2	10.5	31.291	276	3.3508e-05	5.56223	4.28863	4.35641	4.41375	4.90131	5.04238	5.02918	1.08676	1.0706	D3TP08
D3TRT5	>tr|D3TRT5|D3TRT5_GLOMM Rab protein 5 OS=Glossina morsitans morsitans PE=2 SV=1	0.466762	5.56097	5.56097			4	5.59415	5.24961	5.45658	5.34402	5.44345			689	1	3	3	17.6	24.493	222	3.1531e-11	5.56097	4.67333	4.79807	4.2178	4.98531	4.83192	4.86238	0.40797	0.466762	D3TRT5
Q383T7;P21899	>tr|Q383T7|Q383T7_TRYB2 Polyubiquitin, putative OS=Trypanosoma brucei brucei (strain 927/4 GUTat10.1) GN=Tb11.01.1680 PE=4 SV=1;>sp|P21899|RL40_TRYBB Ubiquitin-60S ribosomal protein L40 OS=Trypanosoma brucei brucei PE=1 SV=2	2.46841	5.55133		5.55133		4	4	4	6.35604	6.28571	6.76347		+	788	2	4	2	56.6	76.471	684	8.2151e-13	5.55133	4.32451	4.26644	4.05108	5.05824	4.88877	5.05431	4.11018	2.46841	Q383T7;P21899	Ubiquitin-60S ribosomal protein L40;Ubiquitin;60S ribosomal protein L40	Tb11.01.1680
D3TMQ1	>tr|D3TMQ1|D3TMQ1_GLOMM Enoyl-CoA hydratase OS=Glossina morsitans morsitans PE=2 SV=1	1.60327	5.54674	5.54674			4	4	4	5.72644	5.66249	5.42088		+	442	1	4	4	19.1	31.879	293	4.8219e-07	5.54674	4.14789	4.5994	4.40916	5.03906	4.78217	5.01166	4.17678	1.60327	D3TMQ1
D3TQ43	>tr|D3TQ43|D3TQ43_GLOMM Gamma-glutamyl phosphate reductase OS=Glossina morsitans morsitans PE=2 SV=1	-0.177402	5.54297	5.54297			5.39663	6.37192	6.15134	5.51694	6.12117	5.74957			591	1	7	7	11.3	84.451	778	1.8456e-15	5.54297	3.38734	5.07878	4.70341	4.29824	5.12349	4.37129	0.198599	-0.177402	D3TQ43
D0A7E1;Q385D9	>tr|D0A7E1|D0A7E1_TRYB9 40S ribosomal protein S5, putative OS=Trypanosoma brucei gambiense (strain MHOM/CI/86/DAL972) GN=TbgDal_XI7100 PE=3 SV=1;>tr|Q385D9|Q385D9_TRYB2 40S ribosomal protein S5, putative OS=Trypanosoma brucei brucei (strain 927/4 GUTat10.	1.00601	5.52001		5.52001		4	4	4	5.57329	4	5.44475			267	2	3	2	18.5	21.254	189	2.599e-12	5.52001	NaN	NaN	NaN	5.24783	4.60041	5.05827	0.932418	1.00601	D0A7E1;Q385D9		Tb11.02.4170
D0A3J2	>tr|D0A3J2|D0A3J2_TRYB9 Dihydrolipoamide acetyltransferase,putative OS=Trypanosoma brucei gambiense (strain MHOM/CI/86/DAL972) GN=TbgDal_X9270 PE=3 SV=1	1.58294	5.51352		5.51352		4	4	4	5.88894	5.39538	5.4645		+	227	1	3	1	9.3	48.003	450	3.2727e-68	5.51352	NaN	NaN	NaN	5.29651	4.79449	4.81954	3.29332	1.58294	D0A3J2		TbgDal_X9270
D3TNE2	>tr|D3TNE2|D3TNE2_GLOMM Proteasome subunit alpha type OS=Glossina morsitans morsitans PE=2 SV=1	0.904463	5.50085	5.50085			4	5.29544	4	5.22006	5.46163	5.32713			494	1	4	3	31	26.599	242	1.8222e-12	5.50085	4.29669	4.6159	4.3063	4.88835	4.84622	4.94445	0.968537	0.904463	D3TNE2
D3TPP1	>tr|D3TPP1|D3TPP1_GLOMM Downstream of receptor kinase OS=Glossina morsitans morsitans PE=2 SV=1	1.40438	5.49777	5.49777			4	4	4	5.20241	5.32467	5.68607		+	563	1	3	3	13.7	24.434	211	8.5487e-07	5.49777	3.97417	4.40902	4.2638	4.83543	4.74279	5.13805	3.19426	1.40438	D3TPP1
D3TLX8	>tr|D3TLX8|D3TLX8_GLOMM Multiple inositol polyphosphate phosphatase OS=Glossina morsitans morsitans PE=2 SV=1	0.551405	5.48966	5.48966			5.43819	4	5.45384	5.68311	5.2901	5.57303			376	1	2	2	3.6	54.769	473	5.1808e-06	5.48966	4.47172	4.45192	4.48406	5.04143	4.61697	4.83858	0.483321	0.551405	D3TLX8
D0A5A3;Q388W4	>tr|D0A5A3|D0A5A3_TRYB9 Putative uncharacterized protein OS=Trypanosoma brucei gambiense (strain MHOM/CI/86/DAL972) GN=TbgDal_X15460 PE=4 SV=1;>tr|Q388W4|Q388W4_TRYB2 Putative uncharacterized protein OS=Trypanosoma brucei brucei (strain 927/4 GUTat10.1) G	1.31366	5.48585		5.48585		4	4	4	4	5.84157	6.0994		+	241	2	3	3	4.8	110.11	1012	3.1515e-05	5.48585	4.95412	4.0325	4.57666	3.22914	4.96842	4.86292	0.928795	1.31366	D0A5A3;Q388W4		TbgDal_X15460;Tb10.389.0720
C9ZWB8;D6XM23;Q7YXI0	>tr|C9ZWB8|C9ZWB8_TRYB9 Lysophospholipase, putative OS=Trypanosoma brucei gambiense (strain MHOM/CI/86/DAL972) GN=TbgDal_VIII6450 PE=4 SV=1;>tr|D6XM23|D6XM23_TRYB2 Lysophospholipase, putative OS=Trypanosoma brucei brucei (strain 927/4 GUTat10.1) GN=Tb927.	1.48048	5.483		5.483		4	4	4	5.74309	5.23772	5.46064		+	124	3	3	3	11.5	29.988	279	7.3005e-10	5.483	NaN	NaN	NaN	5.22673	4.69426	4.93488	3.27112	1.48048	C9ZWB8;D6XM23;Q7YXI0		TbgDal_VIII6450;Tb927.8.6390
D3TLH6	>tr|D3TLH6|D3TLH6_GLOMM Phosphoserine aminotransferase OS=Glossina morsitans morsitans PE=2 SV=1	-0.481843	5.47936	5.47936			5.54849	4	5.65372	4	4	5.75668			338	1	2	2	5.2	40.227	364	6.6729e-07	5.47936	4.51192	4.5095	4.7408	4.57146	4.63102	5.00702	0.239438	-0.481843	D3TLH6
C9ZZ26;Q38DH3	>tr|C9ZZ26|C9ZZ26_TRYB9 Cystathione gamma lyase, putative OS=Trypanosoma brucei gambiense (strain MHOM/CI/86/DAL972) GN=TbgDal_IX7510 PE=3 SV=1;>tr|Q38DH3|Q38DH3_TRYB2 Cystathione gamma lyase, putative OS=Trypanosoma brucei brucei (strain 927/4 GUTat10.1)	1.6051	5.47929		5.47929		4	4	4	5.60627	5.62777	5.58125		+	150	2	2	2	6.7	48.991	446	0.00017315	5.47929	NaN	NaN	NaN	5.12558	4.92989	4.91843	7.53022	1.6051	C9ZZ26;Q38DH3		TbgDal_IX7510;Tb09.211.3330
D3TLS2	>tr|D3TLS2|D3TLS2_GLOMM Mitochondrial NADH-ubiquinone oxidoreductase 24 kDa subunit OS=Glossina morsitans morsitans PE=2 SV=1	1.42237	5.4756	5.4756			4	4	4	5.67629	5.4555	5.13532		+	364	1	3	3	13.2	26.829	242	8.1234e-08	5.4756	3.73753	4.02946	3.85902	5.19824	4.88235	4.61735	3.08435	1.42237	D3TLS2
D3TMR1	>tr|D3TMR1|D3TMR1_GLOMM Chaperonin complex component TcP-1 beta subunit CCT2 OS=Glossina morsitans morsitans PE=2 SV=1	0.899878	5.47191	5.47191			5.05223	5.42465	4	5.46617	5.76773	5.94262			446	1	8	8	24.9	58.051	535	1.0533e-65	5.47191	3.52194	4.47906	3.35746	4.8697	4.76936	5.10653	0.937832	0.899878	D3TMR1
D3TPG7	>tr|D3TPG7|D3TPG7_GLOMM G protein beta subunit-like protein OS=Glossina morsitans morsitans PE=2 SV=1	0.39067	5.4709	5.4709			5.67634	4	4	4	5.272	5.57634			557	1	3	3	12.6	35.617	318	2.8545e-07	5.4709	4.66245	3.60816	NaN	5.13098	4.67773	4.7986	0.204275	0.39067	D3TPG7
D3TRW2	>tr|D3TRW2|D3TRW2_GLOMM Metalloexopeptidases OS=Glossina morsitans morsitans PE=2 SV=1	-0.0770292	5.46691	5.46691			5.71415	5.58803	5.54329	5.64079	5.5511	5.42249			701	1	4	4	11.1	53.684	478	1.2086e-27	5.46691	4.7023	4.55068	4.49435	4.94194	4.76509	4.47982	0.400429	-0.0770292	D3TRW2
C9ZL75;Q57WC6	>tr|C9ZL75|C9ZL75_TRYB9 Carnitine O-palmitoyltransferase II, putative OS=Trypanosoma brucei gambiense (strain MHOM/CI/86/DAL972) GN=TbgDal_III4260 PE=3 SV=1;>tr|Q57WC6|Q57WC6_TRYB2 Carnitine O-palmitoyltransferase II, putative OS=Trypanosoma brucei brucei	1.7992	5.46216		5.46216		4	4	4	5.86254	5.54527	5.9898		+	48	2	7	7	18.2	67.207	620	5.2262e-20	5.46216	NaN	NaN	NaN	4.97651	4.75038	5.14245	3.77304	1.7992	C9ZL75;Q57WC6		TbgDal_III4260;Tb927.3.3900
Q8MX87	>tr|Q8MX87|Q8MX87_GLOMM Transferrin OS=Glossina morsitans morsitans PE=2 SV=3	0.826379	5.46205	5.46205			4	5.24733	5.3615	5.42352	5.47457	6.18988			843	1	6	6	9.8	72.031	630	2.4718e-18	5.46205	3.96152	4.56417	4.1771	4.86933	4.70148	5.01957	0.757886	0.826379	Q8MX87
D3TPE1	>tr|D3TPE1|D3TPE1_GLOMM 60S ribosomal protein L13 OS=Glossina morsitans morsitans PE=2 SV=1	0.439563	5.45852	5.45852			4	4	5.2412	5.22505	4	5.33484			554	1	2	2	9	24.631	212	0.0013014	5.45852	NaN	4.8406	4.44279	4.86887	4.36231	4.97059	0.300026	0.439563	D3TPE1
D3TS18	>tr|D3TS18|D3TS18_GLOMM Hsp90 co-chaperone p23 OS=Glossina morsitans morsitans PE=2 SV=1	0.274428	5.45725	5.45725			4	5.25501	5.36823	4	6.06996	5.37656			719	1	2	2	13.3	20.951	180	2.1666e-05	5.45725	4.34147	4.54135	4.61325	4.60878	4.83851	4.8989	0.13495	0.274428	D3TS18
C9ZL20;Q57XJ6	>tr|C9ZL20|C9ZL20_TRYB9 Putative uncharacterized protein OS=Trypanosoma brucei gambiense (strain MHOM/CI/86/DAL972) GN=TbgDal_III3700 PE=4 SV=1;>tr|Q57XJ6|Q57XJ6_TRYB2 Putative uncharacterized protein OS=Trypanosoma brucei brucei (strain 927/4 GUTat10.1)	1.65275	5.45532		5.45532		4	4	4	5.68387	5.5698	5.7046		+	44	2	3	3	7.3	52.995	482	1.0282e-08	5.45532	NaN	4.7341	3.55555	4.87259	4.55171	5.06934	5.60734	1.65275	C9ZL20;Q57XJ6		TbgDal_III3700;Tb927.3.3460
D3TQQ6	>tr|D3TQQ6|D3TQQ6_GLOMM Ca2+-binding protein OS=Glossina morsitans morsitans PE=2 SV=1	1.06257	5.45139	5.45139			4	4	4	5.43675	4	5.75096			625	1	3	3	18.4	20.943	179	4.0413e-08	5.45139	4.02123	4.69377	4.31652	4.81554	4.60312	4.98506	0.92094	1.06257	D3TQQ6
D3TM80	>tr|D3TM80|D3TM80_GLOMM Elongation factor Tu OS=Glossina morsitans morsitans PE=2 SV=1	0.191213	5.44119	5.44119			5.27286	5.33298	5.17415	5.87133	5.34838	5.13392			403	1	5	5	15	53.842	488	2.4594e-07	5.44119	3.87556	4.4452	4.006	5.25998	4.44885	4.3138	0.355463	0.191213	D3TM80
D3TLC7	>tr|D3TLC7|D3TLC7_GLOMM Isovaleryl-CoA dehydrogenase OS=Glossina morsitans morsitans PE=2 SV=1	1.47581	5.43959	5.43959			4	4	4	5.68241	5.35116	5.39386		+	318	1	2	2	5.7	46.634	423	1.8788e-07	5.43959	4.05246	4.44356	4.33518	5.09461	4.62452	4.68129	3.84354	1.47581	D3TLC7
C9ZU33;Q57Y52	>tr|C9ZU33|C9ZU33_TRYB9 Uncharacterized protein OS=Trypanosoma brucei gambiense (strain MHOM/CI/86/DAL972) GN=TbgDal_VII7910 PE=4 SV=1;>tr|Q57Y52|Q57Y52_TRYB2 Putative uncharacterized protein OS=Trypanosoma brucei brucei (strain 927/4 GUTat10.1) GN=Tb927.	1.15593	5.42928		5.42928		4	4	4	5.74753	4	5.72026			103	2	2	2	19.8	10.854	96	0.00013375	5.42928	3.99946	NaN	5.00664	4.73461	4.15238	4.94796	0.935014	1.15593	C9ZU33;Q57Y52		TbgDal_VII7910;Tb927.7.6770
D3TMK2	>tr|D3TMK2|D3TMK2_GLOMM Ras-related small GTPase rho type OS=Glossina morsitans morsitans PE=2 SV=1	1.32131	5.42867	5.42867			4	4	4	5.38826	5.26359	5.31207		+	432	1	2	2	12	21.289	191	7.2492e-10	5.42867	4.09868	4.43567	4.47845	4.7996	4.74271	4.90356	5.46914	1.32131	D3TMK2
D3TKP7	>tr|D3TKP7|D3TKP7_GLOMM Nitric-oxide synthase (Fragment) OS=Glossina morsitans morsitans PE=2 SV=1	0.0635829	5.40997	5.40997			5.78722	5.63481	5.51148	5.64606	5.84104	5.63716			296	1	4	4	10.3	59.314	523	7.1541e-13	5.40997	4.30257	4.46642	3.91673	4.80701	5.05618	4.33232	0.241491	0.0635829	D3TKP7
C9ZVN9;Q57VZ2	>tr|C9ZVN9|C9ZVN9_TRYB9 Nucleoside phosphorylase, putative OS=Trypanosoma brucei gambiense (strain MHOM/CI/86/DAL972) GN=TbgDal_VIII4190 PE=4 SV=1;>tr|Q57VZ2|Q57VZ2_TRYB2 Nucleoside phosphorylase, putative OS=Trypanosoma brucei brucei (strain 927/4 GUTat1	1.44195	5.40278		5.40278		4	4	4	5.11664	5.55136	5.65783		+	117	2	2	2	5.3	36.793	340	5.5377e-05	5.40278	NaN	NaN	NaN	4.82225	5.06822	4.8412	3.01936	1.44195	C9ZVN9;Q57VZ2		TbgDal_VIII4190;Tb927.8.4430
D3TNT0	>tr|D3TNT0|D3TNT0_GLOMM Thiol-disulfide isomerase OS=Glossina morsitans morsitans PE=2 SV=1	0.318714	5.39846	5.39846			4	5.67423	5.15033	5.2686	5.24596	5.26614			518	1	4	4	12.1	46.871	405	8.0989e-10	5.39846	4.14051	4.79443	4.30747	4.57148	4.7629	4.7685	0.256219	0.318714	D3TNT0
D0A589;Q388X3	>tr|D0A589|D0A589_TRYB9 Pyruvate dehydrogenase E1 component alpha subunit, putative OS=Trypanosoma brucei gambiense (strain MHOM/CI/86/DAL972) GN=TbgDal_X15320 PE=4 SV=1;>tr|Q388X3|Q388X3_TRYB2 Pyruvate dehydrogenase E1 component alpha subunit, putative O	1.4855	5.3954		5.3954		4	4	4	5.74933	5.07697	5.63019		+	239	2	4	4	11.4	42.38	377	2.158e-10	5.3954	NaN	NaN	NaN	5.16879	4.43702	4.8674	2.69858	1.4855	D0A589;Q388X3		TbgDal_X15320;Tb10.389.0890
C9ZW37;Q57X18	>tr|C9ZW37|C9ZW37_TRYB9 Uncharacterized protein OS=Trypanosoma brucei gambiense (strain MHOM/CI/86/DAL972) GN=TbgDal_VIII5640 PE=4 SV=1;>tr|Q57X18|Q57X18_TRYB2 Putative uncharacterized protein OS=Trypanosoma brucei brucei (strain 927/4 GUTat10.1) GN=Tb927	1.42519	5.39342		5.39342		4	4	4	5.64233	5.16402	5.46923		+	121	2	3	3	11.7	36.924	332	4.1239e-07	5.39342	NaN	NaN	NaN	5.17912	4.30837	4.88091	3.28246	1.42519	C9ZW37;Q57X18		TbgDal_VIII5640;Tb927.8.5640
Q380Y7;D0AAU7;E7BBN6	>tr|Q380Y7|Q380Y7_TRYB2 Putative uncharacterized protein OS=Trypanosoma brucei brucei (strain 927/4 GUTat10.1) GN=Tb11.01.8770 PE=4 SV=1;>tr|D0AAU7|D0AAU7_TRYB9 Uncharacterized protein OS=Trypanosoma brucei gambiense (strain MHOM/CI/86/DAL972) GN=TbgDal_X	2.13004	5.39051		5.39051		4	4	4	6.18444	6.085	6.12067		+	291	3	5	5	7.4	109.99	1003	5.2876e-25	5.39051	NaN	NaN	NaN	5.00941	4.98676	4.66814	6.6814	2.13004	Q380Y7;D0AAU7;E7BBN6		Tb11.01.8770;TbgDal_XI19190;AIR9
D3TM06	>tr|D3TM06|D3TM06_GLOMM Chaperonin complex component TcP-1 theta subunit CCT8 OS=Glossina morsitans morsitans PE=2 SV=1	1.63794	5.39033	5.39033			4	4	4	5.68284	5.67805	5.55294		+	388	1	5	5	11.8	60.02	552	9.5209e-22	5.39033	3.66979	4.75767	4.16714	4.86187	4.67118	4.69369	5.56642	1.63794	D3TM06
Q388Z2;Q6WZI6;D0A564;Q388Z3;Q86DE0;Q7Z1X2	>tr|Q388Z2|Q388Z2_TRYB2 P-type H+-ATPase, putative OS=Trypanosoma brucei brucei (strain 927/4 GUTat10.1) GN=Tb10.389.1170 PE=3 SV=1;>tr|Q6WZI6|Q6WZI6_9TRYP P-type H+-ATPase OS=Trypanosoma brucei PE=2 SV=1;>tr|D0A564|D0A564_TRYB9 P-type H+-ATPase, putative	2.04585	5.39028		5.39028		4	4	4	6.13114	6.15918	5.84723		+	238	7	6	6	7.3	100.5	919	6.4602e-18	5.39028	NaN	NaN	NaN	4.9543	4.97377	4.78874	4.4785	2.04585	Q388Z2;Q6WZI6;D0A564;Q388Z3;Q86DE0;Q7Z1X2;Q9XZJ7		Tb10.389.1170;TbgDal_X15070;Tb10.389.1180
C9ZT01;Q57UN7;Q57UN6	>tr|C9ZT01|C9ZT01_TRYB9 Calpain-like cysteine peptidase, putative OS=Trypanosoma brucei gambiense (strain MHOM/CI/86/DAL972) GN=TbgDal_VII4550 PE=4 SV=1;>tr|Q57UN7|Q57UN7_TRYB2 Calpain-like cysteine peptidase, putative OS=Trypanosoma brucei brucei (strain	2.32252	5.37965		5.37965		4	4	4	6.24569	6.25404	6.46784		+	97	3	4	4	26.1	41.114	360	1.01e-10	5.37965	NaN	3.74594	3.79875	4.68445	4.84606	5.0387	5.24237	2.32252	C9ZT01;Q57UN7;Q57UN6		TbgDal_VII4550;Tb927.7.4070;Tb927.7.4060
D3TMK9	>tr|D3TMK9|D3TMK9_GLOMM Chaperonin complex component TcP-1 zeta subunit OS=Glossina morsitans morsitans PE=2 SV=1	1.89354	5.37736	5.37736			4	4	4	5.67727	5.98565	6.0177		+	433	1	5	5	13.7	58.314	531	1.0952e-13	5.37736	3.33754	3.54167	3.97673	4.78871	4.7701	5.0125	4.19819	1.89354	D3TMK9
D3TKN1	>tr|D3TKN1|D3TKN1_GLOMM Ubiquitin C-hydrolase (Fragment) OS=Glossina morsitans morsitans PE=2 SV=1	0.287191	5.3728	5.3728			4	5.2679	5.26738	5.08551	5.03914	5.27221			295	1	4	4	18.9	22.819	201	5.1206e-08	5.3728	NaN	4.69544	4.49332	4.71549	4.34027	4.91048	0.268064	0.287191	D3TKN1
D3TNN2	>tr|D3TNN2|D3TNN2_GLOMM Serine/threonine-protein phosphatase OS=Glossina morsitans morsitans PE=2 SV=1	0.347033	5.37075	5.37075			4	4	5.6401	4	5.53097	5.15023			509	5	3	3	11.9	34.578	302	1.2615e-07	5.37075	4.11454	4.34506	4.56644	3.80215	5.02804	4.69732	0.185334	0.347033	D3TNN2;C9ZN06;Q585I6;Q585I7;Q585I8
D3TS59	>tr|D3TS59|D3TS59_GLOMM Vacuolar H+-ATPase v1 sector subunit H OS=Glossina morsitans morsitans PE=2 SV=1	1.08125	5.36691	5.36691			5.20642	4	4	5.76005	5.58968	5.10044			724	1	4	4	10.2	54.532	471	5.5383e-08	5.36691	4.06952	4.29146	3.73837	5.06521	4.79406	4.24435	1.13477	1.08125	D3TS59
D3TPR8	>tr|D3TPR8|D3TPR8_GLOMM Translin OS=Glossina morsitans morsitans PE=2 SV=1	1.36858	5.35936	5.35936			4	4	4	5.53699	5.39967	5.16909		+	568	1	3	3	14.4	28.855	250	1.0496e-10	5.35936	4.29135	4.40266	3.92436	4.81004	4.76836	4.71837	3.66156	1.36858	D3TPR8
D3TMZ1	>tr|D3TMZ1|D3TMZ1_GLOMM Endocytosis/signaling protein EHD1 OS=Glossina morsitans morsitans PE=2 SV=1	0.531823	5.35509	5.35509			4	5.50752	5.42298	5.35158	5.36022	5.81417			461	1	2	2	2.8	61.021	533	0.00046176	5.35509	4.57813	4.60193	4.2887	4.53364	4.57816	4.75739	0.446263	0.531823	D3TMZ1
D3TQN6	>tr|D3TQN6|D3TQN6_GLOMM Ubiquitin protein ligase OS=Glossina morsitans morsitans PE=2 SV=1	0.854386	5.35131	5.35131			4	4.73854	4	4.74942	5.2791	5.27319			622	1	2	2	6.5	19.376	168	7.9789e-07	5.35131	3.3438	4.29277	4.287	4.59262	4.79386	4.91383	1.32276	0.854386	D3TQN6
D3TM43;D0A5K8;Q387H6	>tr|D3TM43|D3TM43_GLOMM Eukaryotic translation initiation factor 5a OS=Glossina morsitans morsitans PE=2 SV=1;>tr|D0A5K8|D0A5K8_TRYB9 Eukaryotic translation initiation factor 5a,putative OS=Trypanosoma brucei gambiense (strain MHOM/CI/86/DAL972) GN=TbgDal	1.27116	5.34914		5.34914		4	4	4	5.33325	5.15455	5.32568		+	243	3	2	2	18.1	17.854	166	3.7678e-07	5.34914	NaN	NaN	NaN	4.977	4.66101	4.91789	4.58066	1.27116	D3TM43;D0A5K8;Q387H6		TbgDal_XI740;Tb11.03.0410
D3TR87	>tr|D3TR87|D3TR87_GLOMM Hypothetical conserved protein OS=Glossina morsitans morsitans PE=2 SV=1	0.916322	5.34782	5.34782			4	4	4	4	5.33632	5.41265			658	1	2	2	8.1	38.916	356	2.45e-05	5.34782	NaN	NaN	4.58015	4.83037	4.7648	4.76992	0.933961	0.916322	D3TR87
D0A6U1;Q385X1	>tr|D0A6U1|D0A6U1_TRYB9 Uncharacterized protein OS=Trypanosoma brucei gambiense (strain MHOM/CI/86/DAL972) GN=TbgDal_XI5100 PE=4 SV=1;>tr|Q385X1|Q385X1_TRYB2 Putative uncharacterized protein OS=Trypanosoma brucei brucei (strain 927/4 GUTat10.1) GN=Tb11.02	1.75803	5.34494		5.34494		4	4	4	5.7772	5.6559	5.84098		+	259	2	3	3	30.6	13.907	124	1.0083e-05	5.34494	NaN	NaN	NaN	4.84431	4.74509	4.98139	5.26609	1.75803	D0A6U1;Q385X1		TbgDal_XI5100;Tb11.02.2040
D3TQT0	>tr|D3TQT0|D3TQT0_GLOMM Uncharacterized conserved protein OS=Glossina morsitans morsitans PE=2 SV=1	0.609399	5.34074	5.34074			4	4	5.21487	4	5.55968	5.48339			630	1	3	3	12.7	24.192	229	6.9185e-10	5.34074	4.22269	4.52463	4.42817	3.58066	4.82653	4.85309	0.396684	0.609399	D3TQT0
C9ZXI9;Q38FD9	>tr|C9ZXI9|C9ZXI9_TRYB9 Ribosomal protein S7, putative OS=Trypanosoma brucei gambiense (strain MHOM/CI/86/DAL972) GN=TbgDal_IX2080 PE=4 SV=1;>tr|Q38FD9|Q38FD9_TRYB2 Ribosomal protein S7, putative OS=Trypanosoma brucei brucei (strain 927/4 GUTat10.1) GN=Tb	0.947718	5.32556		5.32556		4	4	4	5.48126	4	5.3619			136	3	3	3	10	23.71	201	2.0447e-06	5.32556	NaN	NaN	NaN	4.8161	3.83945	5.14373	0.932494	0.947718	C9ZXI9;Q38FD9;Q38FE4		TbgDal_IX2080;Tb09.160.2550
D3TQ66	>tr|D3TQ66|D3TQ66_GLOMM Proteasome subunit beta type OS=Glossina morsitans morsitans PE=2 SV=1	0.829108	5.32387	5.32387			4	4	4	5.17921	5.30812	4			594	1	3	3	21	23.373	205	5.6745e-09	5.32387	NaN	4.09781	3.99432	5.09566	4.54028	4.46328	0.931132	0.829108	D3TQ66
D3TLY8	>tr|D3TLY8|D3TLY8_GLOMM Phosphomannomutase OS=Glossina morsitans morsitans PE=2 SV=1	0.464085	5.32292	5.32292			4	5.29734	5.30231	5.39484	5.31086	5.28621			380	1	2	2	9.1	29.318	253	0.00014998	5.32292	4.0799	4.50245	4.23895	4.79169	4.53709	4.72295	0.461329	0.464085	D3TLY8
D3TMW2	>tr|D3TMW2|D3TMW2_GLOMM Proteasome subunit beta type OS=Glossina morsitans morsitans PE=2 SV=1	1.37791	5.32274	5.32274			4	4	4	5.49154	5.32797	5.3142		+	450	1	2	2	7.7	30.601	273	1.7789e-09	5.32274	NaN	3.81883	NaN	4.94102	4.63631	4.86379	4.76146	1.37791	D3TMW2
D3TLC1	>tr|D3TLC1|D3TLC1_GLOMM Fumarylacetoacetase OS=Glossina morsitans morsitans PE=2 SV=1	0.893053	5.31129	5.31129			4	4	4	5.27284	5.40632	4			316	1	2	2	4.6	46.502	417	0.00011882	5.31129	4.08192	4.3522	4.22191	4.74902	4.68664	4.68867	0.931432	0.893053	D3TLC1
D3TNS8	>tr|D3TNS8|D3TNS8_GLOMM NADH-ubiquinone oxidoreductase NUFS7/PSST/20 kDa subunit OS=Glossina morsitans morsitans PE=2 SV=1	0.843587	5.31069	5.31069			4	4	4	5.42014	4	5.11062			517	1	2	2	8.2	24.428	220	3.8354e-05	5.31069	3.99255	4.45846	3.94489	4.94251	4.36376	4.66667	0.913527	0.843587	D3TNS8
D3TR49	>tr|D3TR49|D3TR49_GLOMM Very-long-chain acyl-CoA dehydrogenase OS=Glossina morsitans morsitans PE=2 SV=1	-0.282508	5.30963	5.30963			5.41569	5.66264	5.94945	5.33868	5.60626	5.23533			649	1	4	4	9.1	68.224	625	3.8868e-10	5.30963	4.27807	4.78091	4.64549	4.53595	4.50928	4.13934	0.676249	-0.282508	D3TR49
D3TMM2	>tr|D3TMM2|D3TMM2_GLOMM Inorganic pyrophosphatase/nucleosome remodeling factor subunit NURF38 OS=Glossina morsitans morsitans PE=2 SV=1	0.460508	5.29907	5.29907			5.26993	4	5.32627	5.3221	5.29064	5.365			436	1	4	4	13.5	39.93	356	1.0778e-13	5.29907	4.13574	4.05061	4.2537	4.85418	4.71807	4.51226	0.458394	0.460508	D3TMM2
D3TNS5	>tr|D3TNS5|D3TNS5_GLOMM Hemoglobin-like flavoprotein OS=Glossina morsitans morsitans PE=2 SV=1	0.190021	5.29057	5.29057			5.61261	5.47271	5.42583	5.44832	5.76255	5.87035			516	1	3	3	15.8	17.949	152	5.7928e-06	5.29057	4.27846	4.32779	4.18378	4.18486	4.81586	4.77057	0.616376	0.190021	D3TNS5
D0A1L5;D0A1L7;Q38C41;Q38C42;Q95PL2	>tr|D0A1L5|D0A1L5_TRYB9 Hexokinase, putative OS=Trypanosoma brucei gambiense (strain MHOM/CI/86/DAL972) GN=TbgDal_X2400 PE=3 SV=1;>tr|D0A1L7|D0A1L7_TRYB9 Hexokinase, putative OS=Trypanosoma brucei gambiense (strain MHOM/CI/86/DAL972) GN=TbgDal_X2420 PE=3	1.52577	5.28845		5.28845		4	4	4	5.37927	5.37378	5.82427		+	202	5	2	2	3.6	51.221	470	2.4124e-05	5.28845	NaN	NaN	NaN	4.81608	4.63205	4.93427	3.28728	1.52577	D0A1L5;D0A1L7;Q38C41;Q38C42;Q95PL2		TbgDal_X2400;TbgDal_X2420;Tb10.70.5800;Tb10.70.5820
D3TM01	>tr|D3TM01|D3TM01_GLOMM Adaptor protein enigma OS=Glossina morsitans morsitans PE=2 SV=1	0.829283	5.28434	5.28434			4	4	4	5.23233	4	5.25551			385	1	2	2	7.1	38.592	336	0.00040096	5.28434	NaN	4.65756	4.1182	4.77564	4.517	4.6164	0.934977	0.829283	D3TM01
D0A590;Q388X2	>tr|D0A590|D0A590_TRYB9 Heat shock protein, putative OS=Trypanosoma brucei gambiense (strain MHOM/CI/86/DAL972) GN=TbgDal_X15330 PE=3 SV=1;>tr|Q388X2|Q388X2_TRYB2 Heat shock protein, putative OS=Trypanosoma brucei brucei (strain 927/4 GUTat10.1) GN=Tb10.3	2.00479	5.27249		5.27249		4	4	4	6.07114	5.80946	6.13376		+	240	2	8	8	12.2	90.634	809	2.0054e-27	5.27249	NaN	NaN	NaN	4.97372	4.58302	4.73934	4.44899	2.00479	D0A590;Q388X2		TbgDal_X15330;Tb10.389.0880
D0A0R5;Q387T8	>tr|D0A0R5|D0A0R5_TRYB9 Putative uncharacterized protein OS=Trypanosoma brucei gambiense (strain MHOM/CI/86/DAL972) GN=TbgDal_X19310 PE=4 SV=1;>tr|Q387T8|Q387T8_TRYB2 Putative uncharacterized protein OS=Trypanosoma brucei brucei (strain 927/4 GUTat10.1) G	0.820265	5.27212		5.27212		4	4	4	4.85907	4	5.60172			194	2	3	3	12.4	36.281	314	2.3446e-09	5.27212	NaN	NaN	NaN	4.34368	4.8391	4.98235	0.821004	0.820265	D0A0R5;Q387T8		TbgDal_X19310;Tb10.61.0540
O76223;D0A3U0;Q38AC1	>tr|O76223|O76223_9TRYP 40S ribosomal protein S12 OS=Trypanosoma brucei GN=RPS12 PE=3 SV=1;>tr|D0A3U0|D0A3U0_TRYB9 40S ribosomal protein S12 OS=Trypanosoma brucei gambiense (strain MHOM/CI/86/DAL972) GN=TbgDal_X10270 PE=3 SV=1;>tr|Q38AC1|Q38AC1_TRYB2 40S	0.687859	5.26837		5.26837		4	4	4	4.41181	4	5.65177			229	3	2	2	11.3	15.985	142	7.7547e-05	5.26837	NaN	NaN	NaN	4.46572	4.64534	5.04957	0.623252	0.687859	O76223;D0A3U0;Q38AC1	40S ribosomal protein S12	RPS12;TbgDal_X10270;Tb10.6k15.2050
D3TPR2	>tr|D3TPR2|D3TPR2_GLOMM Myosin essential light chain OS=Glossina morsitans morsitans PE=2 SV=1	1.23859	5.26531	5.26531			4	4	4	5.76515	4	5.95062		+	566	1	3	3	27.2	16.572	147	1.0769e-11	5.26531	NaN	NaN	NaN	4.76235	4.02362	5.06371	0.931419	1.23859	D3TPR2
Q8T9M7;Q584M9;Q584N0;Q584N3	>tr|Q8T9M7|Q8T9M7_9TRYP RHS2a OS=Trypanosoma brucei GN=RHS2a PE=4 SV=1;>tr|Q584M9|Q584M9_TRYB2 Retrotransposon hot spot (RHS) protein, putative OS=Trypanosoma brucei brucei (strain 927/4 GUTat10.1) GN=Tb927.2.400 PE=4 SV=1;>tr|Q584N0|Q584N0_TRYB2 Retrotra	1.8749	5.25897		5.25897		4	4	4	5.92842	5.94977	5.74652		+	834	4	5	4	6.9	93.652	817	8.9998e-15	5.25897	NaN	NaN	NaN	4.94988	4.87808	4.22835	5.07924	1.8749	Q8T9M7;Q584M9;Q584N0;Q584N3		RHS2a;Tb927.2.400;Tb927.2.380;Tb927.2.280
C9ZUL0;D6XMQ7;Q67BJ9	>tr|C9ZUL0|C9ZUL0_TRYB9 Small GTP-binding protein Rab1, putative OS=Trypanosoma brucei gambiense (strain MHOM/CI/86/DAL972) GN=TbgDal_VIII510 PE=3 SV=1;>tr|D6XMQ7|D6XMQ7_TRYB2 Small GTP-binding protein Rab1, putative OS=Trypanosoma brucei brucei (strain 9	1.25306	5.25404		5.25404		4	4	4	4	5.88855	5.87064		+	107	3	2	2	8.2	22.583	207	1.3096e-05	5.25404	NaN	NaN	NaN	4.50724	4.77444	4.94371	0.935072	1.25306	C9ZUL0;D6XMQ7;Q67BJ9		TbgDal_VIII510;Tb927.8.890
D0A883;Q384D1	>tr|D0A883|D0A883_TRYB9 Ribose 5-phosphate isomerase, putative OS=Trypanosoma brucei gambiense (strain MHOM/CI/86/DAL972) GN=TbgDal_XI10030 PE=4 SV=1;>tr|Q384D1|Q384D1_TRYB2 Ribose 5-phosphate isomerase, putative OS=Trypanosoma brucei brucei (strain 927/4	1.82511	5.2504		5.2504		4	4	4	5.81772	5.76795	5.88966		+	274	2	3	3	29.9	16.826	154	1.447e-07	5.2504	NaN	NaN	NaN	4.82205	4.82789	4.64668	6.07567	1.82511	D0A883;Q384D1		TbgDal_XI10030;Tb11.01.0700
D0A8F7;Q383X0	>tr|D0A8F7|D0A8F7_TRYB9 Adenosylhomocysteinase OS=Trypanosoma brucei gambiense (strain MHOM/CI/86/DAL972) GN=TbgDal_XI10770 PE=3 SV=1;>tr|Q383X0|Q383X0_TRYB2 Adenosylhomocysteinase OS=Trypanosoma brucei brucei (strain 927/4 GUTat10.1) GN=Tb11.01.1350 PE=1	1.00763	5.24841		5.24841		4	4	4	4	5.38816	5.63473			277	2	4	2	8.3	48.316	436	8.1441e-10	5.24841	NaN	4.17632	4.11454	4.36556	4.75625	4.83822	0.925343	1.00763	D0A8F7;Q383X0	Adenosylhomocysteinase	TbgDal_XI10770;Tb11.01.1350
D3TLN8	>tr|D3TLN8|D3TLN8_GLOMM Phosphatase 2A at 29B OS=Glossina morsitans morsitans PE=2 SV=1	0.861921	5.24524	5.24524			4	5.46231	4	5.43678	5.22037	5.39092			357	1	2	2	4.7	65.632	591	1.0846e-06	5.24524	3.97025	4.68657	4.14439	4.72611	4.31114	4.48171	0.810821	0.861921	D3TLN8
D3TLV7	>tr|D3TLV7|D3TLV7_GLOMM Chaperonin complex component TcP-1 eta subunit CCT7 OS=Glossina morsitans morsitans PE=2 SV=1	1.55813	5.23767	5.23767			4	4	4	5.48383	5.55811	5.63246		+	372	1	4	4	10.9	59.292	543	6.256e-27	5.23767	NaN	4.11254	4.26919	4.64766	4.65286	4.71525	5.46442	1.55813	D3TLV7
D3TMH5	>tr|D3TMH5|D3TMH5_GLOMM Tyrosyl-tRNA synthetase OS=Glossina morsitans morsitans PE=2 SV=1	-0.160315	5.23543	5.23543			4	5.76616	5.78276	4	5.56138	5.5066			428	1	3	3	5.6	57.316	514	2.1133e-05	5.23543	3.40946	4.62229	4.80535	3.6677	4.48875	4.44939	0.0718168	-0.160315	D3TMH5
D3TP23	>tr|D3TP23|D3TP23_GLOMM Translocon-associated complex TRAP gamma subunit OS=Glossina morsitans morsitans PE=2 SV=1	-0.0402722	5.23165	5.23165			4	4.8355	4.81697	4.86896	4	4.66269			538	1	2	2	9.9	21.905	191	1.2635e-05	5.23165	3.67286	4.55537	4.34339	4.75005	4.07229	4.59918	0.0358568	-0.0402722	D3TP23
C9ZUW2;Q581Z5;Q9Y1A2	>tr|C9ZUW2|C9ZUW2_TRYB9 Golgi/lysosome glycoprotein 1, putative OS=Trypanosoma brucei gambiense (strain MHOM/CI/86/DAL972) GN=TbgDal_VIII1500 PE=4 SV=1;>tr|Q581Z5|Q581Z5_TRYB2 Golgi/lysosome glycoprotein 1 OS=Trypanosoma brucei brucei (strain 927/4 GUTat1	1.68761	5.22848		5.22848		4	4	4	5.83687	5.75752	5.46845		+	109	3	2	2	4.4	67.465	615	8.1206e-13	5.22848	NaN	NaN	NaN	4.88213	4.80924	4.45564	3.94749	1.68761	C9ZUW2;Q581Z5;Q9Y1A2		TbgDal_VIII1500;Tb927.8.1870;GLP-1
D0A0V5;Q387Q5	>tr|D0A0V5|D0A0V5_TRYB9 Peptidylprolyl isomerase-like protein, putative OS=Trypanosoma brucei gambiense (strain MHOM/CI/86/DAL972) GN=TbgDal_X19710 PE=4 SV=1;>tr|Q387Q5|Q387Q5_TRYB2 Peptidylprolyl isomerase-like protein, putative OS=Trypanosoma brucei bru	0.932891	5.22412		5.22412		4	4	4	4	5.38223	5.41644			195	2	2	2	5.2	47.473	424	0.00098066	5.22412	NaN	NaN	NaN	4.72661	4.74645	4.76699	0.934884	0.932891	D0A0V5;Q387Q5		TbgDal_X19710;Tb10.61.0180
D0A7P1;Q384V4	>tr|D0A7P1|D0A7P1_TRYB9 Seryl-tRNA synthetase, putative OS=Trypanosoma brucei gambiense (strain MHOM/CI/86/DAL972) GN=TbgDal_XI8110 PE=4 SV=1;>tr|Q384V4|Q384V4_TRYB2 Seryl-tRNA synthetase, putative OS=Trypanosoma brucei brucei (strain 927/4 GUTat10.1) GN=	1.53346	5.22383		5.22383		4	4	4	5.39438	5.53166	5.67433		+	271	2	5	5	11.1	53.726	478	1.0158e-14	5.22383	3.74819	4.14579	NaN	4.57967	4.50504	4.89129	4.34249	1.53346	D0A7P1;Q384V4		TbgDal_XI8110;Tb11.02.5020
Q4GYI2;C9ZIU5	>tr|Q4GYI2|Q4GYI2_TRYB2 Alanine aminotransferase, putative OS=Trypanosoma brucei brucei (strain 927/4 GUTat10.1) GN=TB927.1.3950 PE=4 SV=1;>tr|C9ZIU5|C9ZIU5_TRYB9 Alanine aminotransferase, putative OS=Trypanosoma brucei gambiense (strain MHOM/CI/86/DAL972	1.56329	5.22058		5.22058		4	4	4	5.60384	5.41596	5.67009		+	23	2	4	4	8.3	63.005	568	1.3618e-19	5.22058	NaN	NaN	NaN	4.79636	4.42753	4.88565	4.47907	1.56329	Q4GYI2;C9ZIU5		TB927.1.3950;TbgDal_I2510
D3TRZ8	>tr|D3TRZ8|D3TRZ8_GLOMM Putative gamma-glutamyl hydrolase OS=Glossina morsitans morsitans PE=2 SV=1	1.29366	5.20347	5.20347			4	4	4	5.319	5.32307	5.2389		+	713	1	2	2	4.5	43.565	377	0.0007721	5.20347	NaN	NaN	NaN	4.88642	4.6728	4.55257	5.9192	1.29366	D3TRZ8
Q4GZ11;C9ZIE7	>tr|Q4GZ11|Q4GZ11_TRYB2 Calpain-like cysteine peptidase, putative cysteine peptidase, Clan CA, family C2, putative OS=Trypanosoma brucei brucei (strain 927/4 GUTat10.1) GN=TB927.1.2100 PE=4 SV=1;>tr|C9ZIE7|C9ZIE7_TRYB9 Calpain-like cysteine peptidase, put	2.03884	5.20227		5.20227		4	4	4	6.19714	5.87334	6.04603		+	13	2	3	3	3.3	126.02	1145	9.6646e-11	5.20227	NaN	NaN	NaN	4.9392	4.68108	4.38748	4.58143	2.03884	Q4GZ11;C9ZIE7		TB927.1.2100;TbgDal_I1230
C9ZIT3;P13377;Q4GYJ4	>tr|C9ZIT3|C9ZIT3_TRYB9 Glucose-6-phosphate isomerase OS=Trypanosoma brucei gambiense (strain MHOM/CI/86/DAL972) GN=TbgDal_I2390 PE=3 SV=1;>sp|P13377|G6PI_TRYBB Glucose-6-phosphate isomerase, glycosomal OS=Trypanosoma brucei brucei GN=PGI PE=1 SV=1;>tr|Q4	1.45502	5.2011		5.2011		4	4	4	5.6079	5.24822	5.50895		+	22	7	3	3	4.5	67.426	606	4.8951e-07	5.2011	NaN	NaN	NaN	4.93461	4.66485	4.42565	3.76689	1.45502	C9ZIT3;P13377;Q4GYJ4;Q6RZX9;Q6RZY0;Q6RZY2;Q6RZY1	Glucose-6-phosphate isomerase;Glucose-6-phosphate isomerase, glycosomal	TbgDal_I2390;PGI
C9ZK10;Q57XX1;Q9GPE9	>tr|C9ZK10|C9ZK10_TRYB9 ATP synthase subunit beta OS=Trypanosoma brucei gambiense (strain MHOM/CI/86/DAL972) GN=TbgDal_III1130 PE=3 SV=1;>tr|Q57XX1|Q57XX1_TRYB2 ATP synthase subunit beta OS=Trypanosoma brucei brucei (strain 927/4 GUTat10.1) GN=Tb927.3.138	0.990816	5.20036		5.20036		4	4	4	5.65799	4	5.31446			31	3	3	2	7.1	55.644	518	5.2851e-21	5.20036	NaN	NaN	NaN	5.03084	3.72344	4.66243	0.915773	0.990816	C9ZK10;Q57XX1;Q9GPE9	ATP synthase subunit beta	TbgDal_III1130;Tb927.3.1380
C9ZN16;Q585H6	>sp|C9ZN16|FAZ1_TRYB9 Flagellar attachment zone protein 1 OS=Trypanosoma brucei gambiense (strain MHOM/CI/86/DAL972) GN=TbgDal_IV3690 PE=3 SV=1;>sp|Q585H6|FAZ1_TRYB2 Flagellar attachment zone protein 1 OS=Trypanosoma brucei brucei (strain 927/4 GUTat10.1)	2.19339	5.19695		5.19695		4	4	4	6.46036	6.10061	6.0192		+	63	2	2	2	27.2	198.45	1747	3.3015e-06	5.19695	NaN	NaN	NaN	4.8863	4.78122	4.30068	4.06906	2.19339	C9ZN16;Q585H6	Flagellar attachment zone protein 1	TbgDal_IV3690;FAZ1
C9ZJG3;C9ZJG4;Q586R0;Q586R1	>tr|C9ZJG3|C9ZJG3_TRYB9 Branched-chain amino acid aminotransferase,putative OS=Trypanosoma brucei gambiense (strain MHOM/CI/86/DAL972) GN=TbgDal_II2660 PE=3 SV=1;>tr|C9ZJG4|C9ZJG4_TRYB9 Branched-chain amino acid aminotransferase,putative OS=Trypanosoma br	1.13642	5.19512		5.19512		4	4	4	5.14498	5.39935	4.86495		+	27	4	3	3	7.4	40.373	366	3.9525e-06	5.19512	NaN	NaN	NaN	5.0172	4.46565	4.37037	2.74185	1.13642	C9ZJG3;C9ZJG4;Q586R0;Q586R1		TbgDal_II2660;TbgDal_II2670;Tb927.2.4590;Tb927.2.4610
D3TRV3	>tr|D3TRV3|D3TRV3_GLOMM Seryl-tRNA synthetase OS=Glossina morsitans morsitans PE=2 SV=1	0.0656501	5.19349	5.19349			5.24844	5.34758	4	5.28789	5.50508	4			697	1	2	2	3.6	56.166	495	6.0596e-06	5.19349	4.12352	4.49084	3.74381	4.68236	4.5809	4.30356	0.0347302	0.0656501	D3TRV3
Q38FS0;C9ZX89;C9ZX90;Q38FR8	>tr|Q38FS0|Q38FS0_TRYB2 Putative uncharacterized protein OS=Trypanosoma brucei brucei (strain 927/4 GUTat10.1) GN=Tb09.160.1160 PE=4 SV=1;>tr|C9ZX89|C9ZX89_TRYB9 Uncharacterized protein OS=Trypanosoma brucei gambiense (strain MHOM/CI/86/DAL972) GN=TbgDal_	1.78528	5.17278		5.17278		4	4	4	5.93475	5.75322	5.66785		+	818	4	5	5	10.2	85.782	756	1.2935e-17	5.17278	NaN	NaN	NaN	4.91147	4.68776	4.26905	4.65047	1.78528	Q38FS0;C9ZX89;C9ZX90;Q38FR8		Tb09.160.1160;TbgDal_IX1070;TbgDal_IX1080;Tb09.160.1180
B2ZWC6;B2ZWC7;C9ZNB7;Q1WK60;Q1WK61;Q1WK62;Q1WK64;Q1WK66;Q1WK67;Q1WK68;Q1WK69;Q1WK70;Q1WK71;Q1WK72;Q1WK76;Q1WK82;Q1WK83;Q1WKD3;Q1WKD5;Q26714;Q26769;Q57VX6;Q57VX7;B2ZWC5;B2ZWC9;B2ZWD0;Q57VX3;Q57VX4;Q57VX8;Q1WKD6;C9ZNB3;C9ZNB4;C9ZNB6;Q1WK78;Q1WK81;Q1WK86;Q1W	>tr|B2ZWC6|B2ZWC6_9TRYP Invariant surface glycoprotein, putative OS=Trypanosoma brucei TREU927 GN=Tb927.5.360b PE=4 SV=1;>tr|B2ZWC7|B2ZWC7_9TRYP Invariant surface glycoprotein, putative OS=Trypanosoma brucei TREU927 GN=Tb927.5.370b PE=4 SV=1;>tr|C9ZNB7|C9	1.67898	5.17225		5.17225		4	4	4	5.27233	5.87589	5.88872		+	8	55	2	2	4.4	58.094	522	1.3486e-07	5.17225	NaN	NaN	NaN	4.58602	4.83429	4.62164	2.9303	1.67898	B2ZWC6;B2ZWC7;C9ZNB7;Q1WK60;Q1WK61;Q1WK62;Q1WK64;Q1WK66;Q1WK67;Q1WK68;Q1WK69;Q1WK70;Q1WK71;Q1WK72;Q1WK76;Q1WK82;Q1WK83;Q1WKD3;Q1WKD5;Q26714;Q26769;Q57VX6;Q57VX7;B2ZWC5;B2ZWC9;B2ZWD0;Q57VX3;Q57VX4;Q57VX8;Q1WKD6;C9ZNB3;C9ZNB4;C9ZNB6;Q1WK78;Q1WK81;Q1WK86;Q1W		Tb927.5.360b;Tb927.5.370b;TbgDal_V330;ISG75;Tb927.5.370;Tb927.5.360;Tb927.5.350b;Tb927.5.390b;Tb927.5.400b;Tb927.5.400;Tb927.5.390;Tb927.5.350;TbgDal_V300;TbgDal_V320;TbgDal_V280;TbgDal_V350;TbgDal_V360
Q584N8;Q8TA01;Q8TA00	>tr|Q584N8|Q584N8_TRYB2 Retrotransposon hot spot (RHS) protein, putative OS=Trypanosoma brucei brucei (strain 927/4 GUTat10.1) GN=Tb927.2.100 PE=4 SV=1;>tr|Q8TA01|Q8TA01_9TRYP RHS1 protein (Fragment) OS=Trypanosoma brucei GN=RHS1 PE=2 SV=1;>tr|Q8TA00|Q8TA	1.93113	5.17064		5.17064		4	4	4	6.01229	5.9394	5.8417		+	835	3	5	1	6.4	94.801	828	3.4005e-20	5.17064	NaN	NaN	NaN	4.82684	4.7544	4.38389	5.59148	1.93113	Q584N8;Q8TA01;Q8TA00		Tb927.2.100;RHS1
D3TP54	>tr|D3TP54|D3TP54_GLOMM Actin-related protein ARP2/3 complex subunit ARPC3 OS=Glossina morsitans morsitans PE=2 SV=1	1.10222	5.16259	5.16259			4	4	4	4.89519	5.25023	5.16125		+	541	1	2	2	15.8	20.502	177	1.228e-05	5.16259	NaN	NaN	3.57878	4.55024	4.60794	4.8167	3.30564	1.10222	D3TP54
D3TRI2	>tr|D3TRI2|D3TRI2_GLOMM Putative signal transduction protein p25 OS=Glossina morsitans morsitans PE=2 SV=1	0.85555	5.1608	5.1608			4	4	4	4	5.37998	5.18667			673	1	3	3	12.3	21.396	195	5.4876e-05	5.1608	3.26029	NaN	4.12094	3.91153	4.7898	4.77809	0.926767	0.85555	D3TRI2
D0A668	>tr|D0A668|D0A668_TRYB9 Uncharacterized protein OS=Trypanosoma brucei gambiense (strain MHOM/CI/86/DAL972) GN=TbgDal_XI2860 PE=4 SV=1	1.35732	5.15881		5.15881		4	4	4	5.55678	5.05269	5.46249		+	252	1	4	2	12.6	50.816	461	2.8948e-10	5.15881	NaN	3.62293	NaN	4.69609	4.49527	4.77092	3.03103	1.35732	D0A668		TbgDal_XI2860
D0A109;Q38CJ9	>tr|D0A109|D0A109_TRYB9 Putative uncharacterized protein OS=Trypanosoma brucei gambiense (strain MHOM/CI/86/DAL972) GN=TbgDal_X320 PE=4 SV=1;>tr|Q38CJ9|Q38CJ9_TRYB2 Putative uncharacterized protein OS=Trypanosoma brucei brucei (strain 927/4 GUTat10.1) GN=	1.06987	5.1536		5.1536		4	4	4	5.42957	4	5.78004			198	2	2	2	18.9	16.226	148	3.8787e-06	5.1536	NaN	NaN	NaN	4.56867	4.61579	4.80689	0.917799	1.06987	D0A109;Q38CJ9		TbgDal_X320;Tb10.70.7950
Q57TV5;C9ZWE3	>tr|Q57TV5|Q57TV5_TRYB2 Succinate dehydrogenase flavoprotein, putative OS=Trypanosoma brucei brucei (strain 927/4 GUTat10.1) GN=Tb927.8.6580 PE=4 SV=1;>tr|C9ZWE3|C9ZWE3_TRYB9 Succinate dehydrogenase flavoprotein, putative OS=Trypanosoma brucei gambiense (	1.07575	5.14666		5.14666		4	4	4	5.7332	4	5.49404			126	2	3	3	6.1	66.749	608	5.1907e-09	5.14666	NaN	NaN	NaN	4.95338	3.4797	4.67517	0.927029	1.07575	Q57TV5;C9ZWE3		Tb927.8.6580;TbgDal_VIII6750
D3TLD3	>tr|D3TLD3|D3TLD3_GLOMM Vacuolar H+-ATPase v0 sector accessory subunit S1 Ac45 OS=Glossina morsitans morsitans PE=2 SV=1	0.927365	5.10195	5.10195			4	4.9286	4	5.409	5.05173	5.24996			320	1	3	3	8.6	43.367	384	1.458e-06	5.10195	3.91356	4.02065	NaN	4.68146	4.24425	4.62534	1.32993	0.927365	D3TLD3
C9ZL02;Q57V53	>tr|C9ZL02|C9ZL02_TRYB9 Heat shock protein 20, putative OS=Trypanosoma brucei gambiense (strain MHOM/CI/86/DAL972) GN=TbgDal_III3490 PE=3 SV=1;>tr|Q57V53|Q57V53_TRYB2 Heat shock protein 20, putative OS=Trypanosoma brucei brucei (strain 927/4 GUTat10.1) GN	1.55635	5.10154		5.10154		4	4	4	5.77431	5.29272	5.60203		+	42	2	2	2	18.6	15.711	140	1.6636e-05	5.10154	NaN	NaN	NaN	4.73119	4.07675	4.78214	3.41818	1.55635	C9ZL02;Q57V53		TbgDal_III3490;Tb927.3.3330
D0A277;Q38BN3;Q964F1	>tr|D0A277|D0A277_TRYB9 Aspartate aminotransferase OS=Trypanosoma brucei gambiense (strain MHOM/CI/86/DAL972) GN=TbgDal_X4560 PE=3 SV=1;>tr|Q38BN3|Q38BN3_TRYB2 Aspartate aminotransferase OS=Trypanosoma brucei brucei (strain 927/4 GUTat10.1) GN=Tb10.70.371	1.21896	5.09854		5.09854		4	4	4	5.30685	4.99741	5.35263		+	208	3	3	3	10.4	44.656	402	1.1948e-08	5.09854	NaN	NaN	NaN	4.83603	4.30974	4.56246	3.39963	1.21896	D0A277;Q38BN3;Q964F1	Aspartate aminotransferase	TbgDal_X4560;Tb10.70.3710
Q581D7	>tr|Q581D7|Q581D7_TRYB2 Adenosine transporter 1, putative OS=Trypanosoma brucei brucei (strain 927/4 GUTat10.1) GN=Tb927.6.220 PE=4 SV=1	1.0344	5.09163		5.09163		4	4	4	4	5.5524	5.55079			830	1	2	2	4.8	51.148	462	1.8623e-06	5.09163	NaN	NaN	NaN	4.28053	4.82885	4.56805	0.935106	1.0344	Q581D7		Tb927.6.220
C9ZTZ7;Q57Y72	>tr|C9ZTZ7|C9ZTZ7_TRYB9 Uncharacterized protein OS=Trypanosoma brucei gambiense (strain MHOM/CI/86/DAL972) GN=TbgDal_VII7630 PE=4 SV=1;>tr|Q57Y72|Q57Y72_TRYB2 Putative uncharacterized protein OS=Trypanosoma brucei brucei (strain 927/4 GUTat10.1) GN=Tb927.	0.864513	5.08261		5.08261		4	4	4	4	5.39983	5.19371			101	2	2	2	8.5	26.124	234	6.0995e-05	5.08261	NaN	NaN	NaN	4.34793	4.73046	4.65236	0.925832	0.864513	C9ZTZ7;Q57Y72		TbgDal_VII7630;Tb927.7.6570
D3TN75	>tr|D3TN75|D3TN75_GLOMM Hypothetical conserved protein OS=Glossina morsitans morsitans PE=2 SV=1	0.709792	5.07427	5.07427			4	4	4	4	4.83816	5.29121			484	1	3	3	20.8	23.745	202	1.117e-12	5.07427	NaN	3.76442	3.87855	4.2502	4.3895	4.79913	0.873539	0.709792	D3TN75
D0A0E6;Q9GSA9;Q388B7	>tr|D0A0E6|D0A0E6_TRYB9 C-terminal motor kinesin, putative OS=Trypanosoma brucei gambiense (strain MHOM/CI/86/DAL972) GN=TbgDal_X18070 PE=3 SV=1;>tr|Q9GSA9|Q9GSA9_9TRYP C-terminal kinesin KIFC1 OS=Trypanosoma brucei PE=3 SV=1;>tr|Q388B7|Q388B7_TRYB2 C-ter	1.76414	5.07412		5.07412		4	4	4	5.81523	5.72134	5.75585		+	193	3	6	6	9.9	90.685	819	3.8149e-20	5.07412	NaN	NaN	NaN	4.65767	4.6472	4.45882	6.45659	1.76414	D0A0E6;Q9GSA9;Q388B7		TbgDal_X18070;Tb10.61.1750
D3TLG8;D3TKP1	>tr|D3TLG8|D3TLG8_GLOMM Putative hydrolase OS=Glossina morsitans morsitans PE=2 SV=1;>tr|D3TKP1|D3TKP1_GLOMM Putative esterase (Fragment) OS=Glossina morsitans morsitans PE=2 SV=1	0.819072	5.06785	5.06785			4	4	4.777	4.57925	5.24741	5.40756			334	2	3	3	9.9	32.653	282	8.2125e-08	5.06785	NaN	3.56499	3.82144	4.20841	4.51921	4.75891	1.06177	0.819072	D3TLG8;D3TKP1
C9ZRH9;Q586H9;REV__D0A618;REV__Q386U3	>tr|C9ZRH9|C9ZRH9_TRYB9 Uncharacterized protein OS=Trypanosoma brucei gambiense (strain MHOM/CI/86/DAL972) GN=TbgDal_VI4870 PE=4 SV=1;>tr|Q586H9|Q586H9_TRYB2 Putative uncharacterized protein OS=Trypanosoma brucei brucei (strain 927/4 GUTat10.1) GN=Tb927.6	0.768485	5.05934		5.05934		4	4.71196	4	4.63359	4.75984	5.62398			84	4	2	2	3.5	51.719	453	0.00017488	5.05934	NaN	4.15027	3.95952	4.33862	4.25365	4.71315	0.916963	0.768485	C9ZRH9;Q586H9;REV__D0A618;REV__Q386U3		TbgDal_VI4870;Tb927.6.5070
D3TLE4	>tr|D3TLE4|D3TLE4_GLOMM Aspartyl tRNA synthetase OS=Glossina morsitans morsitans PE=2 SV=1	0.888391	5.041	5.041			4	4	4	4	5.41566	5.24952			323	1	3	3	7.1	60.078	538	5.8716e-08	5.041	NaN	3.87181	4.32116	4.43619	4.51419	4.33298	0.929372	0.888391	D3TLE4
D3TNC5	>tr|D3TNC5|D3TNC5_GLOMM Retrotransposon protein OS=Glossina morsitans morsitans PE=2 SV=1	1.12404	5.02963	5.02963			4	4	4	5.40596	4.98371	4.98246		+	492	1	3	3	17.4	28.099	247	3.4687e-06	5.02963	NaN	NaN	NaN	4.81317	4.39235	4.23922	2.87283	1.12404	D3TNC5
D0A1F2;Q38C91	>tr|D0A1F2|D0A1F2_TRYB9 Methionyl-tRNA synthetase, putative OS=Trypanosoma brucei gambiense (strain MHOM/CI/86/DAL972) GN=TbgDal_X1750 PE=4 SV=1;>tr|Q38C91|Q38C91_TRYB2 Methionyl-tRNA synthetase, putative OS=Trypanosoma brucei brucei (strain 927/4 GUTat10	1.66698	5.01841		5.01841		4	4	4	5.69103	5.59305	5.71685		+	201	2	6	6	8.4	86.949	772	4.1839e-19	5.01841	NaN	NaN	NaN	4.49993	4.64977	4.4482	5.80544	1.66698	D0A1F2;Q38C91		TbgDal_X1750;Tb10.70.6470
D3TMD3	>tr|D3TMD3|D3TMD3_GLOMM Rab protein 14 OS=Glossina morsitans morsitans PE=2 SV=1	0.718497	5.01795	5.01795			4	4	4	5.19543	4	4.96006			413	1	2	2	12.1	24.361	215	2.9444e-06	5.01795	NaN	4.13558	3.798	4.59195	4.20314	4.46584	0.917798	0.718497	D3TMD3
D3TLF7	>tr|D3TLF7|D3TLF7_GLOMM Cysteinyl-tRNA synthetase OS=Glossina morsitans morsitans PE=2 SV=1	0.718378	4.98651	4.98651			4	4	4	4.85125	5.30389	4			328	1	4	4	11.4	61.682	537	1.2377e-10	4.98651	4.10975	4.03302	3.57165	4.35338	4.47279	4.23767	0.87498	0.718378	D3TLF7
D3TRL8;D3TQF5	>tr|D3TRL8|D3TRL8_GLOMM Nucleoplasmin OS=Glossina morsitans morsitans PE=2 SV=1;>tr|D3TQF5|D3TQF5_GLOMM Nucleoplasmin OS=Glossina morsitans morsitans PE=2 SV=1	0.495731	4.97017	4.97017			4	4	4	4	4.59507	4.89213			608	2	2	2	16.9	17.981	160	0.00032702	4.97017	NaN	NaN	NaN	4.2137	4.37468	4.72681	0.880287	0.495731	D3TRL8;D3TQF5
D3TMZ6;D3TMZ5	>tr|D3TMZ6|D3TMZ6_GLOMM Gamma-glutamyl hydrolase OS=Glossina morsitans morsitans PE=2 SV=1;>tr|D3TMZ5|D3TMZ5_GLOMM Gamma-glutamyl hydrolase OS=Glossina morsitans morsitans PE=2 SV=1	0.37111	4.96599	4.96599			4.79285	4.83677	4	4.96695	4.82603	4.94996			462	2	3	3	12.3	38.159	326	6.9719e-07	4.96599	3.59387	3.93682	2.84785	4.7321	4.0639	4.13491	0.603412	0.37111	D3TMZ6;D3TMZ5
C9ZKM6;Q580V7	>tr|C9ZKM6|C9ZKM6_TRYB9 Cofilin/actin depolymerizing factor, putative OS=Trypanosoma brucei gambiense (strain MHOM/CI/86/DAL972) GN=TbgDal_III5840 PE=4 SV=1;>tr|Q580V7|Q580V7_TRYB2 Cofilin/actin depolymerizing factor, putative OS=Trypanosoma brucei brucei	1.38041	4.96186		4.96186		4	4	4	5.38021	5.3746	5.38643		+	39	2	3	3	27.4	14.988	135	1.1261e-07	4.96186	NaN	NaN	NaN	4.40832	4.22321	4.69256	9.64822	1.38041	C9ZKM6;Q580V7		TbgDal_III5840;Tb927.3.5180
C9ZZB2;Q38D86	>tr|C9ZZB2|C9ZZB2_TRYB9 Phosphoinositide-binding protein, putative OS=Trypanosoma brucei gambiense (strain MHOM/CI/86/DAL972) GN=TbgDal_IX8370 PE=4 SV=1;>tr|Q38D86|Q38D86_TRYB2 Phosphoinositide-binding protein, putative OS=Trypanosoma brucei brucei (strai	1.02506	4.9587		4.9587		4	4	4	4.4539	5.29354	5.32773		+	152	2	2	2	6	48.041	418	1.673e-05	4.9587	NaN	NaN	NaN	4.53869	4.44634	4.45352	1.63793	1.02506	C9ZZB2;Q38D86		TbgDal_IX8370;Tb09.211.4240
D3TM62	>tr|D3TM62|D3TM62_GLOMM Aspartate aminotransferase OS=Glossina morsitans morsitans PE=2 SV=1	0.763579	4.95843	4.95843			4	4	4	5.15433	5.1364	4			401	1	2	2	6.5	48.03	429	6.9899e-10	4.95843	NaN	4.23111	3.64805	4.54114	4.35218	4.08404	0.935015	0.763579	D3TM62
D3TN69;Q27U54	>tr|D3TN69|D3TN69_GLOMM Hsp70/Hsp90 organizing protein-like protein OS=Glossina morsitans morsitans PE=2 SV=1;>tr|Q27U54|Q27U54_GLOMM Hsp70/Hsp90 organizing protein-like protein OS=Glossina morsitans morsitans PE=2 SV=1	0.169256	4.95014	4.95014			5.17435	4	5.44781	4	5.74811	5.38182			483	2	2	2	3.5	56.047	491	1.2108e-05	4.95014	3.69136	NaN	4.30166	3.56719	4.59678	4.32228	0.0866552	0.169256	D3TN69;Q27U54
H6Q4L5	>tr|H6Q4L5|H6Q4L5_WIGGL DNA-directed RNA polymerase subunit beta OS=Wigglesworthia glossinidia endosymbiont of Glossina morsitans morsitans (Yale colony) GN=rpoB PE=3 SV=1	0.0539443	4.93315			4.93315	6.47199	4	4	5.26975	5.36408	4			757	1	3	3	2.3	151.73	1343	3.6061e-07	4.93315	4.49216	3.13136	2.78543	4.33893	4.45065	3.42526	0.0192177	0.0539443	H6Q4L5
D3TM85	>tr|D3TM85|D3TM85_GLOMM Translocon-associated complex TRAP beta subunit OS=Glossina morsitans morsitans PE=2 SV=1	0.547196	4.91491	4.91491			4	4	4	4.94038	4	4.7012			405	1	2	2	20.5	21.437	190	8.2015e-07	4.91491	3.6563	4.13383	3.86508	4.51654	NaN	4.37816	0.904862	0.547196	D3TM85
D3TN53	>tr|D3TN53|D3TN53_GLOMM Clathrin adaptor complex medium subunit OS=Glossina morsitans morsitans PE=2 SV=1	-0.522608	4.91142	4.91142			5.82778	5.38243	6.03056	5.30096	5.2852	5.08679			482	1	3	3	5.8	57.957	520	2.1354e-07	4.91142	3.97585	4.21394	4.4741	3.98167	4.13666	3.42279	1.20721	-0.522608	D3TN53
D3TLJ1	>tr|D3TLJ1|D3TLJ1_GLOMM Bifunctional ATP sulfurylase adenosine 5-phosphosulfate kinase OS=Glossina morsitans morsitans PE=2 SV=1	0.728934	4.8081	4.8081			4	4	4	5.02657	4	5.16023			342	1	2	2	4.2	72.436	639	8.784e-06	4.8081	3.66761	3.97914	3.631	4.1628	4.10023	4.27142	0.929592	0.728934	D3TLJ1
D0A7M5;Q384W9;Q9NDA2	>tr|D0A7M5|D0A7M5_TRYB9 Proteasome subunit alpha type OS=Trypanosoma brucei gambiense (strain MHOM/CI/86/DAL972) GN=TbgDal_XI7950 PE=3 SV=1;>tr|Q384W9|Q384W9_TRYB2 Proteasome subunit alpha type OS=Trypanosoma brucei brucei (strain 927/4 GUTat10.1) GN=Tb11	0.907996	4.76872		4.76872		4	4	4	4.80329	4.93951	4.98119		+	270	3	2	2	8.1	27.734	246	6.9402e-07	4.76872	NaN	NaN	NaN	4.19482	4.29968	4.36382	4.14371	0.907996	D0A7M5;Q384W9;Q9NDA2	Proteasome subunit alpha type;Proteasome subunit alpha type-7	TbgDal_XI7950;Tb11.02.4870;PSA4
Q8T9M3;Q8TA02	>tr|Q8T9M3|Q8T9M3_9TRYP RHS1 OS=Trypanosoma brucei GN=RHS1 PE=4 SV=1;>tr|Q8TA02|Q8TA02_9TRYP RHS1 protein (Fragment) OS=Trypanosoma brucei GN=RHS1 PE=2 SV=1	1.48934	4.7471		4.7471		4	4	4	5.59558	5.44742	5.42501		+	844	2	4	2	6.7	96.038	840	9.9501e-10	4.7471	NaN	NaN	NaN	4.41969	4.31103	3.95956	5.00365	1.48934	Q8T9M3;Q8TA02		RHS1
Q585G9	>tr|Q585G9|Q585G9_TRYB2 Retrotransposon hot spot (RHS) protein, putative OS=Trypanosoma brucei brucei (strain 927/4 GUTat10.1) GN=Tb927.2.1080 PE=4 SV=1	0.80231	4.70299		4.70299		4	4	4	5.01837	5.38856	4			836	2	7	1	12	76.512	673	1.5555e-17	4.70299	NaN	4.30542	NaN	4.01233	4.28486	2.84797	0.901565	0.80231	Q585G9;Q57X02		Tb927.2.1080
D3TLT4	>tr|D3TLT4|D3TLT4_GLOMM 26S proteasome regulatory complex subunit RPN7/PSMD6 OS=Glossina morsitans morsitans PE=2 SV=1	0.297872	4.68902	4.68902			4	4.60706	4	4.86897	4.63171	4			369	1	2	2	6.4	45.492	389	0.00027546	4.68902	3.9193	3.81647	3.54088	4.24032	3.92432	3.67601	0.380519	0.297872	D3TLT4
Q387E1;D0A5Q1;Q387E0;D0A5Q2;Q26755	>tr|Q387E1|Q387E1_TRYB2 Calpain-like protein, putative (Fragment) OS=Trypanosoma brucei brucei (strain 927/4 GUTat10.1) GN=Tb11.57.0008 PE=4 SV=1;>tr|D0A5Q1|D0A5Q1_TRYB9 Calpain-like protein, putative (Fragment) OS=Trypanosoma brucei gambiense (strain MHO	2.06391	4.67643		4.67643		4	4	4	5.99281	6.32531	5.87362		+	246	5	2	2	9.6	658.06	5794	2.6166e-05	4.67643	NaN	NaN	NaN	4.27404	4.37466	3.69721	3.96965	2.06391	Q387E1;D0A5Q1;Q387E0;D0A5Q2;Q26755	Antigen GM6	Tb11.57.0008;TbgDal_XI1170;Tb11.47.0036;TbgDal_XI1180;GM6
D0A746;Q385M3	>tr|D0A746|D0A746_TRYB9 Malic enzyme OS=Trypanosoma brucei gambiense (strain MHOM/CI/86/DAL972) GN=TbgDal_XI6150 PE=3 SV=1;>tr|Q385M3|Q385M3_TRYB2 Malic enzyme OS=Trypanosoma brucei brucei (strain 927/4 GUTat10.1) GN=Tb11.02.3130 PE=3 SV=1	0.708091	4.62111		4.62111		4	4	4	5.02792	4	5.09635			263	2	2	2	6.8	63.06	570	1.1067e-06	4.62111	NaN	NaN	NaN	4.33917	3.5706	4.21051	0.933565	0.708091	D0A746;Q385M3	Malic enzyme	TbgDal_XI6150;Tb11.02.3130
D0A5T7;Q387A7	>tr|D0A5T7|D0A5T7_TRYB9 2-oxoglutarate dehydrogenase subunit, putative OS=Trypanosoma brucei gambiense (strain MHOM/CI/86/DAL972) GN=TbgDal_XI1540 PE=4 SV=1;>tr|Q387A7|Q387A7_TRYB2 2-oxoglutarate dehydrogenase subunit, putative OS=Trypanosoma brucei bruce	0.8425	4.61359		4.61359		4	4	4	4.96496	5.56254	4			248	2	4	4	5.5	113.13	1006	1.1472e-09	4.61359	NaN	NaN	NaN	3.8661	4.42231	3.86248	0.860566	0.8425	D0A5T7;Q387A7		TbgDal_XI1540;Tb11.47.0004
D0A6I7;Q386F5	>tr|D0A6I7|D0A6I7_TRYB9 Aminopeptidase, putative OS=Trypanosoma brucei gambiense (strain MHOM/CI/86/DAL972) GN=TbgDal_XI4060 PE=4 SV=1;>tr|Q386F5|Q386F5_TRYB2 Aminopeptidase, putative OS=Trypanosoma brucei brucei (strain 927/4 GUTat10.1) GN=Tb11.02.1070 P	1.348	4.60007		4.60007		4	4	4	5.263	5.24062	5.54038		+	257	2	5	5	9.5	97.939	870	2.5029e-22	4.60007	3.48491	NaN	NaN	4.22526	4.09802	3.8711	3.81885	1.348	D0A6I7;Q386F5		TbgDal_XI4060;Tb11.02.1070
C9ZZX2;P53028;Q383V8;Q26815	>tr|C9ZZX2|C9ZZX2_TRYB9 Ribosomal protein OS=Trypanosoma brucei gambiense (strain MHOM/CI/86/DAL972) GN=TbgDal_X16300 PE=3 SV=1;>sp|P53028|RL10A_TRYBR 60S ribosomal protein L10a OS=Trypanosoma brucei rhodesiense GN=RPL10A PE=2 SV=1;>tr|Q383V8|Q383V8_TRYB2	0.335238	4.45761		4.45761		4	4	4	4.42571	4	4.58			164	4	2	2	14.6	24.466	213	6.5367e-06	4.45761	NaN	NaN	NaN	4.04817	3.19997	4.20208	0.901728	0.335238	C9ZZX2;P53028;Q383V8;Q26815	Ribosomal protein;60S ribosomal protein L10a	RPL10A
D3TSA8;D3TSA9	>tr|D3TSA8|D3TSA8_GLOMM Ras-related protein Rab-7 OS=Glossina morsitans morsitans PE=2 SV=1;>tr|D3TSA9|D3TSA9_GLOMM Rab protein 7 OS=Glossina morsitans morsitans PE=2 SV=1	0.325908	4.43481	4.43481			4	4	4	4.27524	4	4.70248			736	2	2	2	16.3	23.639	208	1.5564e-16	4.43481	NaN	3.51338	NaN	3.81281	3.48234	4.15894	0.730488	0.325908	D3TSA8;D3TSA9
D0A2X0;O44008;Q38B27	>tr|D0A2X0|D0A2X0_TRYB9 Valosin-containing protein homolog (Transitional endoplasmic reticulum atpase,putative) OS=Trypanosoma brucei gambiense (strain MHOM/CI/86/DAL972) GN=TbgDal_X7000 PE=3 SV=1;>tr|O44008|O44008_9TRYP Valosin-containing protein homolog	0.793691	4.43106		4.43106		4	4	4	5.17479	4	5.20629			217	3	4	4	8.1	85.672	779	3.4402e-08	4.43106	NaN	NaN	NaN	3.89305	3.99933	3.9628	0.934846	0.793691	D0A2X0;O44008;Q38B27		TbgDal_X7000;VCP;Tb10.70.1190
D3TMA2	>tr|D3TMA2|D3TMA2_GLOMM Putative GTp-binding protein OS=Glossina morsitans morsitans PE=2 SV=1	0.584429	4.40273	4.40273			4	4	4	4.67949	4.59704	4.47676			409	1	2	2	6.3	44.935	397	4.7066e-05	4.40273	NaN	NaN	NaN	4.15436	3.78731	3.68846	3.23824	0.584429	D3TMA2
C9ZPE5;Q57ZW9	>tr|C9ZPE5|C9ZPE5_TRYB9 Putative uncharacterized protein OS=Trypanosoma brucei gambiense (strain MHOM/CI/86/DAL972) GN=TbgDal_V4120 PE=4 SV=1;>tr|Q57ZW9|Q57ZW9_TRYB2 Putative uncharacterized protein OS=Trypanosoma brucei brucei (strain 927/4 GUTat10.1) GN	0.335612	4.3562		4.3562		4	4	4	4.11803	4	4.8888			70	2	2	2	5.7	43.177	369	4.759e-07	4.3562	NaN	NaN	NaN	3.89513	3.55744	4.05092	0.530366	0.335612	C9ZPE5;Q57ZW9		TbgDal_V4120;Tb927.5.2930
D3TLN4	>tr|D3TLN4|D3TLN4_GLOMM Dihydrolipoamide transacylase alpha-keto acid dehydrogenase E2 subunit OS=Glossina morsitans morsitans PE=2 SV=1	0.267285	4.28655	4.28655			4	4	4	4.67274	4	4.12911			356	1	2	2	5.8	51.178	462	6.3944e-09	4.28655	NaN	NaN	NaN	4.12698	3.42141	3.51972	0.577607	0.267285	D3TLN4

## Sheet: Table S2
Table S2: 363 protein groups specific to the host vector.
UniProt IDs	No. of hits (variants/isoforms)	Protein Name	Mol. weight [kDa]	Seq. coverage [%]	Peptides		Up-regulation
					Total	Unique	-Log t-test (p-value)	t-test ratio (Infected vs. uninfected)
D3TRX3; Q381H3; Q9U9K9	3	Nucleoside diphosphate kinase; [NDK]	16.83	51	9	9	9.7821	3.42901
Q694B0	1	Putative thioredoxin peroxidase 3	26.608	42.8	8	8	6.22647	0.0980514
D3TRZ8	1	Putative gamma-glutamyl hydrolase	43.565	4.5	2	2	5.9192	1.29366
Q694A6	1	Putative thioredoxin peroxidase 2	27.346	14.2	3	3	5.83	0.08
D3TQS8	1	Integrin beta	27.471	24.5	5	5	5.64428	2.01291
D3TM06	1	Chaperonin complex component TcP-1 theta subunit CCT8	60.02	11.8	5	5	5.56642	1.63794
D3TMK2	1	Ras-related small GTPase rho type	21.289	12	2	2	5.46914	1.32131
D3TLV7	1	Chaperonin complex component TcP-1 eta subunit CCT7	59.292	10.9	4	4	5.46442	1.55813
D3TQ33	1	Ca2+/calmodulin-dependent protein kinase	24.064	58.1	11	11	5.14164	2.72341
D3TMW2	1	Proteasome subunit beta type	30.601	7.7	2	2	4.76146	1.37791
D3TNK0	1	Hypothetical conserved protein	37.228	10.8	4	4	4.69652	1.60246
D3TRW1; C9ZSJ4; C9ZSJ5; Q57YA3	4	Histone H2A; [H2A.2]	14.212	14.2	2	2	4.60618	2.88702
D3TM43; D0A5K8; Q387H6	3	Eukaryotic translation initiation factor 5a; [eIF5A]	17.854	18.1	2	2	4.58066	1.27116
H9TZT6	1	Serp2	42.284	17.6	5	4	4.21391	1.85355
D3TMK9	1	Chaperonin complex component TcP-1 zeta subunit; [TcP-1 ζ]	58.314	13.7	5	5	4.19819	1.89354
D3TMQ1	1	Enoyl-CoA hydratase	31.879	19.1	4	4	4.17678	1.60327
D3TMA1	1	Tetraspanin 42Ed	25.291	13.5	3	3	3.9834	2.04549
D3TLC7	1	Isovaleryl-CoA dehydrogenase	46.634	5.7	2	2	3.84354	1.47581
D3TPR8	1	Translin	28.855	14.4	3	3	3.66156	1.36858
D3TMM3	1	Vacuolar H+-ATPase v0 sector subunit D; [V-ATPase_D]	39.805	19.1	4	4	3.60232	1.65834
D3TNI0	1	Hypothetical conserved protein	47.881	25.1	9	9	3.44488	0.345356
D3TRY4; Q9BMF6	2	Putative cathepsin B-like cysteine proteinase; [CATB]	38.221	14.1	4	4	3.37246	0.897217
D3TP54	1	Actin-related protein ARP2/3 complex subunit ARPC3	20.502	15.8	2	2	3.30564	1.10222
D3TMA2	1	Putative GTp-binding protein; [GTPBP]	44.935	6.3	2	2	3.23824	0.584429
D3TPP1	1	Downstream of receptor kinase; [DrK]	24.434	13.7	3	3	3.19426	1.40438
D3TLP7; C9ZIG9; Q4GYX7; Q9TWV9	4	Putative histone H3; [H3F3A]	14.75	12.8	2	2	3.11239	2.7056
D3TLS2	1	Mitochondrial NADH-ubiquinone oxidoreductase 24 kDa subunit	26.829	13.2	3	3	3.08435	1.42237
D3TNX3	1	Angiopoietin-like salivary protein	39.858	33.2	9	9	3.04809	0.735302
D3TRU9	1	Dihydrolipoyl dehydrogenase	53.276	54.3	19	19	3.01432	0.142799
D3TR30; Q27U48	2	Tubulin beta-1 chain; [TUBB1]	50.161	66.2	22	22	3.00075	0.679993
D3TQ27	1	Actin depolymerizing factor; [ADF]	17.167	73	12	12	2.98804	0.475458
D3TNH8	1	Ubiquitin C-terminal hydrolase uCHL1	25.927	32.6	6	6	2.94426	0.431183
D3TRM9	1	Superoxide dismutase [Cu-Zn]	15.77	62.1	8	8	2.92505	0.198745
Q2PQQ0	1	Serine protease inhibitor 4; [Serpin-4]	46.316	38.7	15	15	2.90942	0.40737
D3TNC5	1	Retrotransposon protein	28.099	17.4	3	3	2.87283	1.12404
D3TNC2	1	Radixin; [RDX]	68.053	51.3	32	32	2.77912	0.695057
D3TSC9	1	Filamin alpha	90.572	50	32	32	2.76664	0.253859
D3TMB8; Q694A3	2	Superoxide dismutase [Mn], mitochondrial	24.634	33.3	7	7	2.73683	0.239299
D3TNF8	1	Proteasome subunit beta type	31.002	19	5	5	2.69485	0.171234
D3TLM8	1	Multifunctional chaperone (14-3-3 zeta); [14-3-3-ζ]	28.213	59.7	13	11	2.63768	0.357405
Q0QHK6	1	1-pyrroline-5-carboxylate dehydrogenase 2; [P5CDH]	58.318	26.3	10	10	2.61185	0.93571
D3TQ55; D3TKT2	2	Hypothetical secreted protein (Fragment)	24.355	38	8	2	2.60456	1.07108
D3TNY0	1	Gelsolin	53.357	24.9	9	9	2.54975	0.778864
D3TSA4; D3TSA5	2	Farnesoic acid O-methyltransferase	32.166	31.6	5	5	2.54826	0.548598
D3TR05	1	Heat shock protein 60	60.79	57.1	31	31	2.48967	0.303012
D3TRM2	1	Fumarase	53.496	37.4	12	12	2.3745	0.437929
D3TLE7	1	Thioredoxin reductase-1	54.256	51.7	17	17	2.33493	0.332929
D3TPU1	1	Hydroxyacyl-CoA dehydrogenase/enoyl-CoA hydratase	31.945	42.8	12	12	2.32976	0.397786
D3TQD6; D3TKT4	2	Profilin (Fragment)	13.86	33.3	3	3	2.30895	0.518607
D3TRU3; Q694A0	2	Catalase (Fragment)	57.027	33.9	12	12	2.269	0.437582
D3TME4	1	Cytochrome c oxidase subunit Vb COX4	13.702	31.7	3	3	2.16039	0.348626
D3TME1	1	Annexin	35.431	63.6	17	14	2.14877	0.515064
D3TSA7	1	Glutathione S-transferase	23.704	59.6	11	11	2.09138	0.515124
D3TMM4	1	Glutathione S-transferase	29.358	33.9	7	7	2.08189	0.407778
Q2PZ06	1	Lipophorin (Fragment)	94.557	18.6	14	14	2.05397	0.197141
D3TSB1; Q0QHK9	2	Isocitrate dehydrogenase 3 [NAD+] alpha subunit, mitochondrial	38.521	29.4	7	7	2.03211	0.268786
D3TMQ8	1	Glutamine synthetase	44.028	4.2	2	2	2.02632	1.43604
D3TRS6	1	Annexin	36.073	46.6	15	15	2.02073	0.73637
D3TRP1	1	Multifunctional chaperone; similar to 14-3-3 protein epsilon [14-3-3-ε]	29.204	55.5	15	13	1.97301	0.393316
D3TLF8	1	Putative histone tail methylase	48.514	43.4	17	17	1.949	0.265127
D3TQG7; Q9BMF4	2	Alpha tubulin (Fragment); [TUBA]	49.908	55.1	19	12	1.92116	0.563667
D3TRI7	1	V-type proton ATPase subunit F	13.912	27.4	3	3	1.91707	0.233101
D3TLG1	1	Aldo/keto reductase; [AKR]	36.49	32.6	10	10	1.90889	0.463228
D3TRS8	1	Cytochrome c oxidase subunit VIb COX12	10.919	56.5	5	5	1.85842	0.462142
D3TM34	1	Succinyl-CoA synthetase beta subunit	49.036	23.9	11	11	1.8069	0.490748
D3TN40	1	Proteasome subunit beta type	29.679	14.7	4	4	1.79743	0.311486
D3TRQ9	1	Aldo-keto reductase	35.906	28.1	8	8	1.77766	0.28346
D3TN88	1	Alpha crystallin	20.541	29.9	4	4	1.772	0.301478
D3TP07	1	Proteasome subunit alpha type	28.049	28.2	6	6	1.75757	0.254375
D3TMJ7; D3TPA3	2	Ras-related small GTPase rho type	27.047	38.5	6	6	1.7381	0.285306
D3TSC7	1	Vacuolar H+-ATPase v1 sector subunit B	54.214	66.4	22	22	1.73298	0.158627
D3TRV9	1	Ribosomal protein S5a; [RPS5a]	25.535	20.3	4	3	1.72649	0.437493
D3TLR9; K7ZIJ5	2	Triosephosphate isomerase	27.072	70.4	15	15	1.72316	0.131337
D3TPS2; D3TPT0; D0A9H8; D0A9H9; P69097; P69098; Q382N3	7	Calmodulin	16.81	30.2	4	4	1.7104	0.609251
D3TMY6	1	Ubiquitin/40S ribosomal protein S27a fusion protein	25.771	56.3	4	2	1.69858	0.328816
D3TPU0	1	Mitochondrial chaperonin; [Hsp10]	11.27	43.7	4	4	1.66872	0.429326
D3TLR5	1	Mitochondrial complement component 1Q subcomponent-binding protein	29.825	19.7	4	4	1.64874	0.178865
D3TMT7	1	Peptidyl-prolyl cis-trans isomerase; [PpiC-type]	23.716	37.7	6	6	1.62327	0.324629
D3TQK0	1	Actin 5C	41.821	67.8	24	7	1.60937	0.284129
D3TS81	1	Mitochondrial F1F0-ATP synthase subunit E	8.9114	21.5	3	3	1.60084	0.419129
D3TN22	1	Cytochrome c oxidase subunit Va COX6	16.69	17.6	4	4	1.59407	0.421246
D3TRY9	1	Cytochrome c oxidase subunit IV COX5b	20.967	17.1	3	3	1.59102	0.342148
D3TLZ0	1	Enoyl-CoA hydratase	31.816	48.8	14	14	1.54704	0.122926
D3TPL1	1	Heat shock protein cognate 4; [Hsc70-4]	60.841	46.2	24	22	1.52122	0.349635
D3TQD5	1	Ubiquitin-like protein S (SUMO)	10.328	35.2	3	3	1.49264	1.73175
D3TMH0	1	Translation initiation factor 5A	17.739	53.8	8	8	1.4731	0.124639
D3TQC9	1	Muscle LIM protein at 84B	10.077	61.3	6	1	1.45714	0.316426
D3TSB7	1	Ubiquitin activating enzyme uBA1; [uBA1]	64.424	12.9	7	7	1.45441	0.361418
D3TPX7	1	Carboxylesterase	65.575	21.8	11	11	1.44455	1.57202
D3TQG3	1	Hypothetical conserved protein	15.867	39.5	4	4	1.40901	0.639331
D3TNQ0	1	ADP/ATP translocase	32.919	29	10	10	1.39759	0.832627
D3TLB8	1	Prohibitin	30.324	31.9	7	7	1.38795	0.553163
D3TQ47; Q8WS63	2	3-hydroxyisobutyrate dehydrogenase mitochondrial HIBADH (Fragment)	34.513	27.4	7	7	1.35859	0.174748
D3TPJ2	1	Ubiquinol cytochrome c reductase subunit QCR2	46.288	25.1	7	7	1.35597	0.299752
D3TLD3	1	Vacuolar H+-ATPase v0 sector accessory subunit S1 Ac45; [V-ATPase_S1]	43.367	8.6	3	3	1.32993	0.927365
Q694A7; D3TNB1	2	Putative peroxiredoxin	24.796	55	12	12	1.32459	0.348112
D3TQN6	1	Ubiquitin protein ligase	19.376	6.5	2	2	1.32276	0.854386
D3TMX6	1	ATP synthase subunit gamma	33.043	22.8	6	6	1.32218	0.283277
D3TNQ2; D3TNQ3	2	High mobility group protein D; [HmgD]	12.685	22.5	3	3	1.30778	0.636476
D3TLG9	1	Succinyl coenzyme A synthetase flavoprotein subunit	72.282	22.6	12	12	1.27417	0.246507
D3TLZ8	1	Rab protein geranylgeranyltransferase component A	50.052	57.8	21	21	1.24951	0.116751
D3TLH4	1	Glutamic pyruvate transaminase 2	61.935	21.1	9	9	1.2439	0.18211
D3TP19	1	Heat shock protein 70	70.318	25	13	9	1.23598	0.341765
D3TMM8	1	Ras suppressor protein-1	32.726	19.4	5	5	1.20652	0.432479
D3TLP9	1	T-complex protein 1 subunit alpha; [TcP-1 α]	59.192	5	3	3	1.20554	1.42493
D3TR27	1	Gamma-interferon inducible lysosomal thiol reductase	26.621	25	4	4	1.1367	1.08486
D3TLJ8	1	Dihydrolipoamide S-acetyltransferase	55.469	8.2	3	3	1.136	1.22626
D3TS59	1	Vacuolar H+-ATPase v1 sector subunit H; [V-ATPase_H]	54.532	10.2	4	4	1.13477	1.08125
D3TN30	1	Cytochrome c	11.768	54.6	7	7	1.13145	0.292335
D3TRZ7	1	Aspartate aminotransferase	45.969	21.9	6	6	1.09806	1.31556
D3TP08	1	F-actin capping protein beta subunit; [CAPZB]	31.291	10.5	2	2	1.08676	1.0706
D3TQH7	2	Gmfb8a	25.238	52.8	10	2	1.06605	0.226885
D3TLG8; D3TKP1	2	Putative esterase (Fragment)	32.653	9.9	3	3	1.06177	0.819072
D3TPN5	1	Arginine kinase	40.029	65.4	26	25	1.04912	0.186751
D3TP83	1	Diacetyl reductase/L-xylulose reductase	25.654	25.1	6	6	1.04054	0.214829
D3TMV0	1	3-oxoacyl	27.402	24.8	5	5	1.02546	0.185783
D3TLJ6; D3TLJ7	2	Prohibitin-like protein	36.64	9.7	3	3	1.01055	1.34175
L0LBH8	1	Cytochrome c oxidase subunit 2 (Fragment)	26.304	26.4	5	5	0.996518	0.491065
D3TLC3	1	WW domain-containing protein	29.172	15.3	3	3	0.987318	0.383016
D3TNE2	1	Proteasome subunit alpha type	26.599	31	4	3	0.968537	0.904463
D3TMY5	1	Mitochondrial F1F0-ATP synthase subunit delta/ATP16	16.769	14.1	2	2	0.963989	0.340409
D3TPR7	1	Proline synthetase co-transcribed protein	28.388	30	6	6	0.952993	0.0887009
D3TRA4	1	Transaldolase	37.217	20.5	5	5	0.952183	1.23039
D3TMR1	1	Chaperonin complex component TcP-1 beta subunit CCT2; [TcP-1 β]	58.051	24.9	8	8	0.937832	0.899878
D3TM62	1	Aspartate aminotransferase	48.03	6.5	2	2	0.935015	0.763579
D3TM01	1	Adaptor protein enigma; [APS-enigma]	38.592	7.1	2	2	0.934977	0.829283
D3TN31	1	Translation initiation factor 2 alpha subunit; [eIF2α]	38.939	5.6	2	2	0.934006	1.04759
D3TR87	1	Hypothetical conserved protein (similar to Peptidase family C69)	38.916	8.1	2	2	0.933961	0.916322
D3TMQ7	1	Dipeptidyl peptidase III	82.131	18.9	12	12	0.933035	0.293478
D3TM10	1	Adenosylhomocysteinase; [AHCY]	47.383	13.2	5	3	0.932374	0.452549
D3TLC1	1	Fumarylacetoacetase	46.502	4.6	2	2	0.931432	0.893053
D3TPR2	1	Myosin essential light chain; [Myosin-ECL]	16.572	27.2	3	3	0.931419	1.23859
D3TQ66	1	Proteasome subunit beta type; [PSMB2]	23.373	21	3	3	0.931132	0.829108
D3TQM6	1	Membrane trafficking protein	25.257	8.3	2	2	0.930894	1.17322
D3TLJ1	1	Bifunctional ATP sulfurylase adenosine 5-phosphosulfate kinase	72.436	4.2	2	2	0.929592	0.728934
D3TLE4	1	Aspartyl tRNA synthetase	60.078	7.1	3	3	0.929372	0.888391
D3TQD0	1	20S proteasome regulatory subunit beta type PSMB1/PRE7	25.929	20.8	3	3	0.92692	0.155355
D3TRI2	1	Putative signal transduction protein p25	21.396	12.3	3	3	0.926767	0.85555
D3TQB5	1	Pyruvate carboxylase	83.546	17.9	11	10	0.924258	0.184847
D3TMP8	1	Heat shock protein 23	23.031	19.8	3	3	0.924062	0.288182
D3TRJ5	1	Cytochrome b-c1 complex subunit 7	13.551	28.8	3	3	0.923316	1.32683
D3TQQ6	1	Ca2+-binding protein	20.943	18.4	3	3	0.92094	1.06257
D3TMD3	1	Rab protein 14	24.361	12.1	2	2	0.917798	0.718497
D3TNS8	1	NADH-ubiquinone oxidoreductase NUFS7/PSST/20 kDa subunit; [Complex I]	24.428	8.2	2	2	0.913527	0.843587
D3TS01	1	Nucleoside diphosphate kinase	18.846	49.4	7	7	0.913049	0.149204
D3TM85	1	Translocon-associated complex TRAP beta subunit	21.437	20.5	2	2	0.904862	0.547196
D3TLJ9	1	Lysosomal-associated membrane protein	33.744	7.1	2	2	0.901082	0.244931
D3TPX1	1	Aldose 1-epimerase	40.479	6.3	2	2	0.898317	0.998464
D3TN45	1	Mitochondrial ATPase inhibitor IATP	12.312	31.2	5	5	0.896604	0.448137
D3TRC7	1	Putative uncharacterized protein	27.404	50.2	13	13	0.885519	0.327085
D3TRL8; D3TQF5	2	Nucleoplasmin	17.981	16.9	2	2	0.880287	0.495731
D3TQ16; D3TQ21	2	RNA polymerase II protein Ral transcription factor BTF3	17.832	11.2	2	2	0.875855	0.990472
D3TLF7	1	Cysteinyl-tRNA synthetase	61.682	11.4	4	4	0.87498	0.718378
D3TN75	1	Hypothetical conserved protein	23.745	20.8	3	3	0.873539	0.709792
D3TRY2	1	Porin	30.439	53.5	12	12	0.85239	0.32052
D3TPE8	1	DNA replication factor/protein phosphatase inhibitor SET/SPR-2	30.06	4.3	2	2	0.835107	0.957047
D3TLN8	1	Phosphatase 2A at 29B; [Pp2A-29B]	65.632	4.7	2	2	0.810821	0.861921
D3TMD9	1	Heat shock protein B1	20.251	32.2	3	1	0.804562	0.261047
D3TRQ0	1	Heat shock protein cognate 5; [Hsc70-5]	75.951	12.1	7	7	0.770481	0.995461
D3TM07	1	Chloride intracellular channel	29.578	28	5	5	0.768673	0.919308
D3TLG2	1	Methylmalonate-semialdehyde dehydrogenase	56.204	25	9	9	0.768325	0.219973
D3TNF0	1	Electron transfer flavoprotein beta subunit	27.25	46.6	10	10	0.768053	0.153777
Q8IS37	1	Nitric oxide synthase (Fragment)	17.168	14	2	2	0.763954	0.947065
D3TLS8	1	4-hydroxybutyrate coenzyme A transferase	52.19	8.2	3	3	0.763215	0.193409
Q8MX87	1	Transferrin	72.031	9.8	6	6	0.757886	0.826379
D3TRU2	1	Putative bifunctional leukotriene A4 hydrolase/aminopeptidase LTA4H	69.384	18.3	8	8	0.73813	0.140849
D3TLM6	1	NADH-ubiquinone oxidoreductase NDUFS3/30kDa subunit	30.061	31.9	7	7	0.73468	0.335833
D3TSA8; D3TSA9	2	Rab protein 7	23.639	16.3	2	2	0.730488	0.325908
D3TN28	1	Chaperonin complex component TcP-1 gamma subunit CCT3;[TcP1- γ]	59.492	13.4	7	7	0.723886	0.912076
D3TRB1	1	Mitochondrial processing peptidase beta subunit	50.522	30.2	10	3	0.708854	0.379827
D3TQH6	1	Hypothetical conserved protein	25.226	52.8	10	1	0.700798	0.808023
D3TRW4	1	ATP synthase subunit beta	54.579	64.3	21	20	0.698406	0.201838
D3TQS9; Q0QHL3	2	Probable citrate synthase, mitochondrial	51.863	40.9	16	16	0.692751	0.138542
D3TMH7; D3TKZ6	2	Dihydropteridine reductase dHPR/QdPR (Fragment)	25.104	42.6	7	7	0.680094	0.205684
D3TM57	1	Glycogenin	53.106	26.7	9	9	0.669993	0.171712
D3TN06	1	Cytochrome b5	13.128	36.8	5	5	0.666171	0.22893
Q694A5	1	Putative thioredoxin peroxidase 1	21.886	62.4	10	9	0.656293	0.24369
D3TR91; D3TS17	2	Mitochondrial phosphate carrier protein	38.462	12.8	5	5	0.644028	0.951753
D3TPW0	1	Histone H2A; [H2A.v]	15.01	18.4	3	3	0.626188	0.353674
D3TRD7	1	Succinyl-CoA synthetase alpha subunit	34.99	17.2	4	4	0.616399	0.790078
D3TNS5	1	Hemoglobin-like flavoprotein	17.949	15.8	3	3	0.616376	0.190021
D3TQH3; Q8T4N0	2	Gmfb8	25.453	41.3	8	6	0.605543	0.164315
D3TMZ6; D3TMZ5	2	Gamma-glutamyl hydrolase	38.159	12.3	3	3	0.603412	0.37111
D3TLV9	1	Phosphoglycerate kinase; [PGK]	43.992	11.4	4	4	0.601774	0.710237
D3TP17	1	Ras-related GTPase	23.249	11.8	2	2	0.590175	0.579753
D3TP14	1	Electron transfer flavoprotein alpha subunit	34.628	45.3	9	9	0.589316	0.113027
D3TR09	1	Succinate dehydrogenase Fe-s protein subunit	33.698	13.5	4	4	0.585774	0.171429
D3TLB6	1	Annexin	35.622	24.5	7	4	0.579128	0.280063
D3TLN4	1	Dihydrolipoamide transacylase alpha-keto acid dehydrogenase E2 subunit	51.178	5.8	2	2	0.577607	0.267285
D3TNM3; D3TNM2	2	Putative glyoxalase	34.3	38.1	9	9	0.576083	0.0848219
D3TRW9	1	Fau hypothetical conserved protein	14.473	55	5	4	0.569771	0.218091
D3TM02	1	Myosin light chain 2	23.903	77.6	9	9	0.568118	0.179694
D3TS03	1	Endoplasmic reticulum glucose-regulated protein	82.084	40.8	25	22	0.560265	0.0906393
D3TQ70	1	Proteasome subunit alpha type; [PSMA-3]	28.027	17.4	4	4	0.554676	0.68619
D3TPA0	1	Cytochrome C1; [CYC1]	33.754	19.5	5	5	0.547292	0.341998
D3TN09	1	Proteasome subunit alpha type; [PSMA-1]	31.456	13.4	3	3	0.535853	0.686292
D3TLB1	1	Vacuolar H+-ATPase v1 sector subunit E	26.133	56.2	14	14	0.522427	0.0873806
D3TL47	1	Putative cysteine proteinase TIN-ag (Fragment)	43.976	32.3	11	11	0.520651	0.383812
D3TQR2	1	Glutamate dehydrogenase	60.994	50.8	22	22	0.512637	0.12993
D3TPS8; D3TPS7	2	Troponin C at 73F	18.184	40.3	5	5	0.50105	0.268244
D3TLD0	1	3-hydroxyisobutyryl-coenzyme A hydrolase	42.047	22.9	7	7	0.498125	0.20411
D3TL85	1	Ribosomal protein S25 (Fragment)	13.083	22.4	3	3	0.491194	0.818529
D3TMT5	1	Peptidyl-prolyl cis-trans isomerase	11.694	75	5	5	0.489184	0.207659
D3TLX8	1	Multiple inositol polyphosphate phosphatase	54.769	3.6	2	2	0.483321	0.551405
D3TMY3	1	Pyruvate dehydrogenase E1 alpha subunit; [PDHA1]	44.536	15.1	6	6	0.461995	0.301485
D3TLY8	1	Phosphomannomutase; [PMM]	29.318	9.1	2	2	0.461329	0.464085
D3TMM2	1	Inorganic pyrophosphatase/nucleosome remodeling factor subunit NURF38	39.93	13.5	4	4	0.458394	0.460508
D3TMZ1	1	Endocytosis/signaling protein EHD1	61.021	2.8	2	2	0.446263	0.531823
D3TR42	1	ATP synthase subunit alpha	59.489	39.7	19	19	0.425988	0.11576
D3TM36	1	Putative dehydrogenase	27.441	30.5	7	7	0.413857	0.101295
D3TLL4	1	Succinyl-CoA:3-ketoacid-coenzyme A transferase	55.369	59	26	26	0.409058	0.0668333
D3TRT5	1	Rab protein 5; [Rab-5]	24.493	17.6	3	3	0.40797	0.466762
D3TQT0	1	Uncharacterized conserved protein	24.192	12.7	3	3	0.396684	0.609399
D3TP78	1	Reductases	27.116	8.2	2	2	0.395811	0.840212
D3TLM5	1	Adenylate kinase; [ADK]	27.217	16.2	4	4	0.393181	0.525961
D3TQC7; Q694A2	2	Glutathione peroxidase	21.839	16.4	3	3	0.392987	0.0753419
D3TN04; Q694B0	2	Putative thioredoxin peroxidase 3	26.608	42.8	8	8	0.391005	0.0980514
D3TLT4	1	26S proteasome regulatory complex subunit RPN7/PSMD6	45.492	6.4	2	2	0.380519	0.297872
D3TM80	1	Elongation factor Tu	53.842	15	5	5	0.355463	0.191213
D3TR86; Q0QHL2	2	Aconitate hydratase (Fragment)	85.669	51.8	30	30	0.353588	0.178328
D3TR71	1	Acetyl-CoA acetyltransferase	41.795	21.4	5	5	0.344373	0.093991
Q2PZ04	1	Lipophorin (Fragment)	48.882	38.2	14	14	0.335563	0.0947657
D3TR96	1	ATP synthase subunit b	26.95	29.7	8	8	0.333403	0.162384
D3TS62	1	Troponin	47.321	27.9	13	13	0.320395	0.165088
D3TPG3	1	Translation elongation factor EF-1 gamma	49.451	20.4	8	8	0.309151	0.0633154
D3TSC5; D3TSC4	2	Calponin	20.892	61.7	9	9	0.303118	0.0700898
D3TPE1	1	60S ribosomal protein L13	24.631	9	2	2	0.300026	0.439563
D3TMD6	1	Fructose-1,6-bisphosphatase	36.469	20.8	5	5	0.27934	0.523336
D3TLI1	1	Troponin	24.523	36.1	9	9	0.277594	0.124374
Q2PZ05	1	Lipophorin (Fragment)	83.154	16.5	10	10	0.274018	0.0747345
D3TKN1	1	Ubiquitin C-hydrolase (Fragment)	22.819	18.9	4	4	0.268064	0.287191
D3TN18	1	Mitochondrial F1F0-ATP synthase subunit D/ATP7	20.622	52.2	7	7	0.266899	0.139517
D3TLI6	1	Vacuolar H+-ATPase v1 sector subunit A	68.224	64.7	30	28	0.259835	0.0676001
D3TSB0	1	Disulfide isomerase	55.631	22.2	8	8	0.256652	0.089407
D3TNT0	1	Thiol-disulfide isomerase	46.871	12.1	4	4	0.256219	0.318714
D3TQT3	1	Ribosomal protein L5; [RPL5]	34.114	14.5	4	4	0.253153	0.393738
D3TP61	1	Actin filament-coating protein tropomyosin	32.772	58.6	17	16	0.246941	0.0856295
D3TRI6	1	Hypothetical conserved protein	16.534	24.2	3	3	0.246464	0.0702953
D3TKP7	1	Nitric-oxide synthase (Fragment)	59.314	10.3	4	4	0.241491	0.0635829
D3TLF9	1	NAD-dependent malate dehydrogenase	35.439	72.6	17	17	0.241358	0.0792882
D3TLL3	1	Phosphoglycerate mutase	29.073	57.3	16	16	0.223106	0.0374443
D3TQA9	1	Ribosomal protein L19; [RPL19]	24.214	11.3	3	3	0.222478	0.3628
D3TPT6	1	Actin 87E	41.831	72.1	25	1	0.214218	0.0991882
D3TS02	1	Hypothetical conserved protein	39.5	15.3	5	5	0.209754	0.0678692
A3FMN4	1	Tsal2 form B	43.967	87.9	50	2	0.208525	0.549068
D3TPG7	1	G protein beta subunit-like protein; [G-protein β]	35.617	12.6	3	3	0.204275	0.39067
D3TNR1	1	Ribosomal protein L17; [RPL17]	21.711	10.8	2	2	0.197193	0.366481
D3TNN2	1	Serine/threonine-protein phosphatase;[PSPs]	34.578	11.9	3	3	0.185334	0.347033
D3TRU0; Q4U3L0	2	Glyceraldehyde-3-phosphate dehydrogenase	35.662	48	11	10	0.179641	0.0499029
D3TL10	1	Uroporphyrinogen decarboxylase (Fragment)	39.519	25.1	5	5	0.178196	0.0563858
D3TLD9	1	Putative aminopeptidase	54.969	39.1	15	15	0.177456	0.0510337
D3TNP4	1	Elongation factor 1 beta/delta chain	24.456	46.4	7	7	0.172491	0.050193
D3TPI6	1	Ribosomal protein S4	27.258	16.9	4	4	0.147404	0.0741196
D3TQA5	1	Proteasome subunit alpha type	29.176	21.5	6	6	0.140779	0.0462476
D3TS18	1	Hsp90 co-chaperone p23	20.951	13.3	2	2	0.13495	0.274428
D3TSB3	1	Metallopeptidase	43.845	19.8	8	8	0.133013	0.0482125
D3TS33	1	NADH dehydrogenase flavoprotein 1 ubiquinone	51.558	13.1	5	5	0.130322	0.046979
D3TRY7	1	Crystallin alpha B	21.466	38.6	7	7	0.120409	0.0929925
D3TLT8	1	Short-chain alcohol dehydrogenase/3-hydroxyacyl-CoA dehydrogenase	27.005	51.8	9	9	0.118179	0.0298821
D3TSD9	1	Hydroxyacyl-CoA dehydrogenase/enoyl-CoA hydratase	83.561	23.5	15	15	0.116097	0.0172591
D3TNV2	1	Enolase	47.505	55.3	20	20	0.11588	0.0295483
D3TRT6	1	Short-chain acyl-CoA dehydrogenase	46.083	20.7	7	7	0.108757	0.0753524
D3TQP5	1	Glutathione S-transferase	25.254	33.8	8	8	0.10164	0.0346095
D3TM93	1	Putative cargo transport protein EMp24	23.676	15.9	3	3	0.0970087	0.0328252
D3TS67	1	Hypothetical conserved protein	39.4	12.7	4	3	0.0944301	0.0695786
D3TQ00	1	Myosin heavy chain	87.317	67.1	68	68	0.0936566	0.0839656
D3TQ28	1	Myosin class II heavy chain	72.913	65.5	42	42	0.0879777	0.0801158
D3TLG3	1	Isocitrate dehydrogenase [NADP]	46.354	45.9	15	15	0.087388	0.0463646
D3TN69; Q27U54	2	Hsp70/Hsp90 organizing protein-like protein	56.047	3.5	2	2	0.0866552	0.169256
D3TSC6; D3TP27	2	Zeelin1	38.138	45.1	14	14	0.0646753	0.0966837
D3TPR9	1	Glutathione S-transferase	25.471	59.6	9	9	0.0522669	0.0222274
D3TM69	1	Calreticulin	46.94	15.5	4	4	0.0515761	0.0203384
D3TR28	1	Calponin	20.152	81.5	15	15	0.0470417	0.012572
D3TR61; D3TR65; D3TR63	2	Myosin alkali light chain 1	17.72	16.1	2	2	0.0435501	0.129631
D3TRV3	1	Seryl-tRNA synthetase	56.166	3.6	2	2	0.0347302	0.0656501
D3TMY0	1	Cystathionine beta-lyase	43.13	14.2	5	5	0.0309847	0.0153386
Q0QHL4	1	Pyruvate carboxylase (Fragment)	40.949	26.7	7	6	0.0233501	0.0150539
D3TLY7	1	Putative serine protease	82.084	16.5	10	10	0.0164008	0.00796954
D3TPH5	1	Methylenetetrahydrofolate dehydrogenase	33.125	12.4	4	4	0.00136666	-0.000624975
D3TRD6	1	Glutathione S-transferase	25.969	41.9	9	9	0.00401485	-0.00168546
Q2PYZ9	1	Iron regulatory protein	55.738	9.7	5	5	0.00248074	-0.00176764
D3TLP3	1	Glutathione S-transferase	28.114	58.1	12	12	0.0102362	-0.00211652
D3TLK6	1	Salivary gland growth factor-1	56.59	78.9	66	5	3.59947	-0.485013
Q9NBA6; D3TQL1	2	Salivary antigen 5 variant	28.925	78.4	32	18	3.17831	-0.690743
Q95P65; D3TRV7	2	5-nucleotidase family salivary protein	62.064	67.2	37	37	3.06383	-0.582672
D3TKU2	1	Adenine deaminase (Fragment)	24.14	46.7	20	2	3.00748	-0.465573
D3TMW5	1	Tsal2 protein	43.955	87.9	50	2	2.67192	-0.531404
D3TM22	1	Vesicle coat complex COPII GTPase subunit SAR1	21.854	30.6	5	5	2.55253	-0.514121
A3RGB0	1	Glycine/glutamate-rich protein sgp1	10.547	16	3	3	2.46018	-0.790511
D3TLX2	1	Thioredoxin/protein disulfide isomerase	47.552	13.9	6	6	2.3215	-0.224882
D3TSQ1	1	Hypothetical secreted protein	22.032	31.9	5	5	2.27974	-0.792614
D3TS87; Q9NBA5	2	Tsal1 protein	45.613	87	45	20	2.16484	-0.580443
D3TLZ1	1	ADP ribosylation factor 79F	20.688	45.6	7	5	2.14416	-0.384194
D3TRK1	1	Trehalose-6-phosphate synthase component TPS1	31.361	57.2	18	18	2.13775	-0.294767
Q9U7C5	1	Salivary gland growth factor-2	58.222	57.1	40	40	2.09462	-0.540428
D3TR78	1	Lectin	19.762	63.3	16	16	2.09261	-0.361384
D3TRK8	1	Adenylosuccinate synthase	51.339	9.2	4	4	1.9696	-0.435853
D3TQW4	1	Adenosine deaminase-related growth factor C	62.2	65.6	39	32	1.96141	-0.383463
A3FMN3; Q9NBA4	2	Tsal2 protein	44.001	84.5	48	9	1.88486	-0.52273
D3TS85	1	60s ribosomal protein L11	21.611	11.1	2	2	1.66125	-0.207514
D3TMY7	1	40S ribosomal protein S20	13.496	28.3	3	3	1.51327	-0.209727
A3RGB2; D3TKU0	2	Putative salivary 5nucleotidase/apyrase (Fragment)	100.2	27.7	30	30	1.4152	-0.436041
D3TRU4	1	Ribosomal protein S3	29.634	14.8	4	4	1.30035	-0.44406
D3TN53	1	Clathrin adaptor complex medium subunit	57.957	5.8	3	3	1.20721	-0.522608
D3TLI5	1	Dopamine N-acetyltransferase	27.222	33.5	5	5	1.18452	-0.368629
D3TQW6	1	Salivary secreted adenosine	41.221	29.2	20	2	1.12964	-1.96227
D3TMC2	1	60s ribosomal protein L10A	24.538	30	5	5	1.11033	-0.33299
D3TR24; D3TR25	2	40S ribosomal protein S7	22.186	52.3	10	10	0.974921	-0.264199
D3TP87	1	Elongation factor 2	94.546	37.6	27	26	0.918955	-0.198723
D3TLL5	1	Ribosomal protein L22	30.977	17.1	5	5	0.896433	-0.410713
D3TNV6	1	Medium-chain acyl-CoA dehydrogenase	46.177	38.8	16	16	0.867574	-0.106602
D3TS86	1	40S ribosomal protein S16 (Fragment)	15.952	30.5	5	5	0.856535	-0.0861293
D3TQG6	1	Eukaryotic initiation factor 4a	45.76	37.2	13	13	0.825267	-0.201134
D3TP84	1	Vacuolar H+-ATPase v1 sector subunit G	13.9	21.4	3	3	0.824598	-1.26596
D3TNV8	1	Elongation factor 1-alpha	50.403	60.9	18	13	0.79235	-0.145858
D3TNM9; D3TNN0	2	Signal peptidase complex subunit	20.297	15.1	2	2	0.781785	-0.233719
Q8WS65; D3TRQ2	2	Ferritin	25.035	43.2	8	8	0.772718	-0.246703
D3TMW6	1	Aspartyl protease	43.266	11.7	4	4	0.683615	-0.186299
D3TR49	1	Very-long-chain acyl-CoA dehydrogenase	68.224	9.1	4	4	0.676249	-0.282508
D3TRE3	1	Disulfide isomerase	57.44	40.9	19	19	0.666001	-0.169934
Q694A8	1	Putative peroxiredoxin (Fragment)	17.961	59.5	7	7	0.643064	-0.142547
D3TL24	1	40S ribosomal protein S8 (Fragment)	23.736	10.6	2	2	0.57409	-0.775042
D3TNM4	1	Microtubule-binding protein	19.776	61	8	8	0.556721	-0.141329
D3TRH2	1	Heat shock protein cognate 3	72.643	40.5	24	21	0.526361	-0.101556
D3TMR0	1	Mitochondrial F1F0-ATP synthase subunit OSCP/ATP5	22.163	56.1	9	9	0.522435	-0.172941
D3TLF0	1	Malate dehydrogenase	36.119	52.3	16	16	0.50887	-0.0704703
D3TQU5	1	60s ribosomal protein L14	19.323	25.3	4	4	0.482096	-0.188409
D3TPU5; D3TKT1	2	Fructose-biphosphate aldolase (Fragment)	39.816	54.1	14	2	0.472962	-0.0995026
Q9U7C6	1	Salivary gland growth factor-1	56.631	76.3	63	2	0.441007	-0.241121
D3TLD6	1	40S ribosomal protein S21	9.2094	33.7	2	2	0.41601	-0.120876
D3TME3	1	Glucose-6-phosphate isomerase	63.801	12.9	6	6	0.407706	-0.149434
D3TRW2	1	Metalloexopeptidases	53.684	11.1	4	4	0.400429	-0.0770292
D3TRP2	1	Putative transcriptional regulator DJ-1	25.05	53.5	9	9	0.39994	-0.0908125
D3TP69; D3TP70	2	60s acidic ribosomal protein P1	11.294	50	3	3	0.383436	-0.761913
D3TRW0	1	40S ribosomal protein S12	15.198	61.2	5	5	0.374387	-0.191901
D3TLH6	1	Phosphoserine aminotransferase	40.227	5.2	2	2	0.239438	-0.481843
D3TMG7	1	Vacuolar H+-ATPase v1 sector subunit C	44.315	24.8	9	9	0.219711	-0.032994
D3TQL8	1	60s acidic ribosomal protein P0	33.92	38.5	9	9	0.208244	-0.0679712
D3TQ43	1	Gamma-glutamyl phosphate reductase	84.451	11.3	7	7	0.198599	-0.177402
D3TMF3	1	Pyruvate kinase	55.934	26	10	10	0.196666	-0.0418186
D3TQA3	1	Malic enzyme	64.843	24.4	12	12	0.192616	-0.0709108
D3TQE7	1	Sec61 protein translocation complex beta subunit	10	36.7	3	3	0.18048	-0.0971209
D3TSM2	1	Putative membrane protein	36.175	11.5	2	2	0.164993	-0.353817
D3TMY2; Q694A6	2	Putative thioredoxin peroxidase 2	27.346	14.2	3	3	0.163238	-0.0827936
D3TP00	1	Ribosomal protein S14b	16.245	32.5	5	5	0.134362	-0.0398342
D3TQP8; Q694A9	2	Putative peroxiredoxin	24.997	41	9	9	0.128134	-0.0316083
D3TLF5	1	Hsp70-interacting protein	44.253	17.8	5	5	0.119389	-0.0521127
D3TR32	1	40S ribosomal protein SA	30.252	45.9	9	9	0.116411	-0.035639
D3TKL3; D3TRJ3	2	Histone H3	15.388	10.3	2	2	0.11135	-0.0138712
D3TRW6	1	Ribosomal protein L30	12.265	53.2	4	4	0.105925	-0.0590734
Q0QHL0	1	Isocitrate dehydrogenase (NAD+) 2	40.649	4.8	2	2	0.090043	-0.193498
D3TLV4	1	Rab protein 1	22.864	48.8	7	7	0.0855764	-0.0365364
D3TL23	1	Mannose lectin ERGIC-53 (Fragment)	54.86	6.4	2	2	0.0840813	-0.0742896
D3TRT1	1	Putative Tm2-PB	32.718	47.2	15	14	0.0788716	-0.0257533
D3TS79	1	Hypothetical conserved protein	32.304	15.1	4	4	0.0784723	-0.0235655
D3TMH5	1	Tyrosyl-tRNA synthetase	57.316	5.6	3	3	0.0718168	-0.160315
D3TQ30	1	Ribosomal protein S15Aa	14.757	38.5	5	4	0.0617405	-0.0311937
D3TKJ4	1	60S ribosomal protein L31	14.462	28.2	3	3	0.0547658	-0.0216762
D3TN14	1	Membrane traffic protein	21.564	9.6	2	2	0.0467405	-0.0372222
D3TQN0	1	40S ribosomal protein S3a	30.534	9	3	3	0.0400906	-0.0187934
D3TP23	1	Translocon-associated complex TRAP gamma subunit	21.905	9.9	2	2	0.0358568	-0.0402722
D3TQ38	1	PolyA-binding protein	71.28	4.7	3	3	0.0269646	-0.0144469
D3TMP6	1	L-lactate dehydrogenase	35.915	7.8	2	2	0.0201687	-0.0385939

## Sheet: Table S3
Table S3: The repertoire of 158 protein groups specific to the parasite that were identified in the parasitized SG of G. m. morsitans.
UniProt IDs	No. of hits (variants/isoforms)	Protein Name	Mol. weight [kDa]	Sequence coverage [%]	Peptides (Total)	Peptides (Unique)	Sequence length [aa]	GO Annotations
D0A8F0; Q383X6; Q68CM1	3	14-3-3-like protein	30.179	13	3	3	261	MF: DNA binding; BP: vesicle-mediated transport; CC: cytoplasm; MF: oxidoreductase activity; BP: signal transduction; CC: protein complex
Q384Y3; Q68CL8; D0A7L0; Q9BHJ6; Q6B9P5	5	14-3-3-like protein	29.065	21.9	5	4	251	BP: cell division; CC: nucleus; BP: vesicle-mediated transport; CC: cytoplasm; MF: oxidoreductase activity; BP: mitotic nuclear division; CC: protein complex; BP: response to stress
C9ZQG6; Q585Q3	2	2-hydroxy-3-oxopropionate reductase	31.593	15.1	4	4	299	BP: carbohydrate metabolic process; MF: oxidoreductase activity; BP: catabolic process; BP: cofactor metabolic process; BP: cellular amino acid metabolic process; BP: biosynthetic process; BP: cellular nitrogen compound metabolic process
D0A5T7; Q387A7	2	2-oxoglutarate dehydrogenase subunit	113.13	5.5	4	4	1006	BP: generation of precursor metabolites and energy; MF: oxidoreductase activity; BP: catabolic process; CC: mitochondrion; MF: ion binding; BP: cellular amino acid metabolic process; CC: protein complex; BP: cellular nitrogen compound metabolic process
D0A940; Q383B2	2	2-oxoglutarate dehydrogenase, E2 component,dihydrolipoamide succinyltransferase	40.998	21.2	7	7	382	MF: transferase activity, transferring acyl groups; BP: generation of precursor metabolites and energy; BP: catabolic process; CC: mitochondrion; BP: cellular amino acid metabolic process; CC: protein complex; BP: biosynthetic process
O76223; D0A3U0; Q38AC1	3	40S ribosomal protein S12	15.985	11.3	2	2	142	MF: structural constituent of ribosome; BP: ribosome biogenesis; CC: ribosome; BP: translation
C9ZRH0; P19800; Q4FKG9	3	40S ribosomal protein S14	15.382	16.8	2	2	143	MF: structural constituent of ribosome; BP: ribosome biogenesis; CC: ribosome; BP: translation
D0A2S1; Q38B69	2	40S ribosomal protein S18	17.379	30.3	4	4	152	MF: RNA binding; MF: structural constituent of ribosome; BP: ribosome biogenesis; CC: ribosome; BP: translation
D0A7E1; Q385D9	2	40S ribosomal protein S5	21.254	18.5	3	2	189	MF: RNA binding; MF: structural constituent of ribosome; BP: ribosome biogenesis; CC: ribosome; BP: translation
C9ZYV4; Q38DP2	2	60S ribosomal protein L23	14.831	13	2	2	138	MF: structural constituent of ribosome; CC: cytosol; BP: ribosome biogenesis; CC: ribosome; MF: rRNA binding; BP: translation
C9ZVV0; P22225; Q57UH2; Q26785	4	69 kDa paraflagellar rod protein	69.465	33.2	18	18	599	CC: cytoskeleton; CC: cytoplasm; CC: cilium; MF: molecular_function
C9ZLC1; Q580L2; Q26789; C9ZLC2	4	73 kDa paraflagellar rod protein (Pfr1)	68.551	47.3	23	23	588	CC: cytoskeleton; CC: cytoplasm; CC: cilium; MF: molecular_function
D0A059; Q388J9; Q9NJQ9	3	Aconitase	98.282	51.5	32	22	896	BP: small molecule metabolic process; BP: generation of precursor metabolites and energy; MF: lyase activity
C9ZYB6; B2ZCF0; C9ZYB5; P12432; Q38E94; P12433	6	Actin A	45.23	10.4	3	3	403	CC: cytoskeleton; BP: cytoskeleton organization; CC: cytoplasm; MF: structural molecule activity; MF: ion binding
Q581D7	1	Adenosine transporter 1	51.148	4.8	2	2	462	MF: transmembrane transporter activity; CC: cellular_component
D0A8F7; Q383X0	2	Adenosylhomocysteinase	48.316	8.3	4	2	436	BP: sulfur compound metabolic process; BP: cellular amino acid metabolic process; CC: cellular_component; MF: molecular_function
C9ZZD4; C9ZZD6; Q38D64; Q38D65; Q6IMM4; B2BJC8	6	ADP-ribosylation factor	20.52	16	3	2	181	BP: signal transduction; MF: ion binding; BP: transport; CC: intracellular
C9ZL19; Q57XJ5	2	ADP-ribosylation factor-like protein 3A	19.749	37.3	6	6	177	BP: signal transduction; MF: ion binding; CC: Golgi apparatus; BP: transport
Q4GYI2; C9ZIU5	2	Alanine aminotransferase	63.005	8.3	4	4	568	MF: ion binding; BP: cellular amino acid metabolic process; BP: biosynthetic process
C9ZIG3; P04106; Q4GYY5; C9ZIG6	4	Alpha tubulin	49.656	65.6	24	17	450	CC: cytoskeleton; BP: cytoskeleton organization; CC: cytoplasm; MF: GTPase activity; MF: structural molecule activity; MF: ion binding
D0A3D0; Q1EPV4; Q26710; Q38AQ4; Q4ZG96	5	Alternative oxidase	37.459	23.5	7	7	328	MF: oxidoreductase activity; CC: mitochondrion; MF: ion binding
Q385B0	1	Aminopeptidase	55.228	22.7	8	1	520	CC: cytoplasm; MF: ion binding; MF: peptidase activity
D0A6I7; Q386F5	2	Aminopeptidase	97.939	9.5	5	5	870	MF: ion binding; MF: peptidase activity
C9ZXV5; Q38EV1; Q38EV2; C9ZXV6; C9ZXV8; Q9U420; C9ZXW0; Q38EU9	8	Arginine kinase	44.566	35	11	10	403	MF: ion binding; CC: cytosol; BP: cellular amino acid metabolic process; MF: kinase activity
D0A277; Q38BN3; Q964F1	3	Aspartate aminotransferase	44.656	10.4	3	3	402	BP: sulfur compound metabolic process; MF: ion binding; CC: cytosol; BP: cellular amino acid metabolic process; BP: biosynthetic process; BP: cellular nitrogen compound metabolic process
C9ZK10; Q57XX1; Q9GPE9	3	ATP synthase subunit beta	55.644	7.1	3	2	518	MF: ATPase activity; BP: small molecule metabolic process; MF: transmembrane transporter activity; MF: ion binding; CC: protein complex; BP: cellular nitrogen compound metabolic process; BP: biosynthetic process; CC: intracellular
C9ZKZ6; D6XDN4; O15648	3	ATP-dependent phosphofructokinase (6-phospho-1-fructokinase)	53.386	18.7	8	8	486	BP: small molecule metabolic process; CC: peroxisome; BP: carbohydrate metabolic process; BP: generation of precursor metabolites and energy; BP: catabolic process; BP: cofactor metabolic process; MF: ion binding; CC: cytosol; CC: protein complex; BP: biosynthetic process; BP: cellular nitrogen compound metabolic process; MF: kinase activity
Q38CW0; C9ZZP2; C9ZZP0; C9ZZP9	4	BARP protein	27.361	47.5	8	4	259	CC: cell
C9ZZP8	1	BARP protein	26.604	24.4	4	1	254	CC: cell
O60946	1	BARP protein	27.465	39.2	6	1	260	CC: cell
Q38CW1	1	BARP protein	27.543	27.4	5	2	259	CC: cell
C9ZZQ0; C9ZZP3; Q38CV3	4	BARP protein (Fragment)	25.477	42.7	7	2	241	CC: cell
A1XXJ2; C9ZIG2; P04107; Q4GYY6; D3TNX9; C9ZIG7	6	Beta tubulin	49.528	63.9	20	20	441	CC: cytoskeleton; BP: cytoskeleton organization; CC: cytoplasm; MF: GTPase activity; MF: structural molecule activity; MF: ion binding
C9ZJG3; C9ZJG4; Q586R0; Q586R1	4	Branched-chain amino acid aminotransferase	40.373	7.4	3	3	366	CC: mitochondrion; BP: cellular amino acid metabolic process; BP: biosynthetic process; MF: molecular_function
Q57WJ7; C9ZWY4; C9ZN53; Q9GPI9	4	Calpain	98.325	3.9	3	3	887	MF: peptidase activity; CC: intracellular
C9ZT01; Q57UN7; Q57UN6	3	Calpain-like cysteine peptidase	41.114	26.1	4	4	360
C9ZIE8; Q4GZ10	2	Calpain-like cysteine peptidase (Cysteine peptidase, clan ca, family c2)	75.378	14.5	7	7	681	MF: peptidase activity; CC: intracellular
Q4GZ11; C9ZIE7	2	Calpain-like cysteine peptidase cysteine peptidase, Clan CA, family C2	126.02	3.3	3	3	1145	MF: peptidase activity; CC: intracellular
C9ZIF6; Q4GYZ5	2	Calpain-like protein	13.899	22.7	3	2	128	BP: cell morphogenesis; BP: cellular component assembly; CC: cilium; BP: anatomical structure formation involved in morphogenesis; CC: plasma membrane
C9ZIF2	1	Calpain-like protein	14.597	19.4	2	2	129	BP: proteolysis; MF: peptidase activity
Q387E1; D0A5Q1; Q387E0; D0A5Q2; Q26755	5	Calpain-like protein (Fragment)	658.06	9.6	2	2	5794	MF: peptidase activity; CC: intracellular
Q4GZ06; C9ZIF1	2	Calpain-like protein calpain-like cysteine peptidase, Clan CA, family C2	15.787	21.6	3	3	139
C9ZL75; Q57WC6	2	Carnitine O-palmitoyltransferase II	67.207	18.2	7	7	620	BP: small molecule metabolic process; MF: transferase activity, transferring acyl groups; BP: lipid metabolic process; BP: biosynthetic process
D0A349; Q37683; Q38AV5	3	Chaperonin Hsp60, mitochondrial	59.371	23	10	10	561	BP: protein targeting; BP: transmembrane transport; CC: mitochondrion; MF: ion binding; MF: unfolded protein binding; BP: protein folding; BP: mitochondrion organization
C9ZZW4; Q388Q5	2	Citrate synthase	53.469	20.5	8	8	483	BP: small molecule metabolic process; MF: transferase activity, transferring acyl groups; BP: generation of precursor metabolites and energy
Q95Z06; D0A307; Q38B01	3	Clathrin heavy chain	190.56	14.9	21	21	1703	BP: vesicle-mediated transport; MF: structural molecule activity; CC: cytoplasmic, membrane-bounded vesicle; CC: Golgi apparatus; CC: protein complex; CC: plasma membrane
C9ZKM6; Q580V7	2	Cofilin/actin depolymerizing factor	14.988	27.4	3	3	135	BP: cell division; CC: cytoskeleton; BP: cytoskeleton organization; MF: cytoskeletal protein binding; BP: transport
D0A0E6; Q9GSA9; Q388B7	3	C-terminal motor kinesin	90.685	9.9	6	6	819	CC: cytoskeleton; MF: ion binding; CC: protein complex; MF: cytoskeletal protein binding; BP: transport
C9ZZ26; Q38DH3	2	Cystathione gamma lyase	48.991	6.7	2	2	446	BP: sulfur compound metabolic process; MF: lyase activity; MF: ion binding; BP: cellular amino acid metabolic process; CC: cellular_component; MF: transferase activity, transferring alkyl or aryl (other than methyl) groups
D0A228; Q38BS5	2	Delta-1-pyrroline-5-carboxylate dehydrogenase	61.877	21.8	11	11	560	MF: oxidoreductase activity; CC: mitochondrion; BP: cellular amino acid metabolic process; BP: biosynthetic process
D0A3J2	1	Dihydrolipoamide acetyltransferase	48.003	9.3	3	1	450	BP: small molecule metabolic process; BP: carbohydrate metabolic process; MF: transferase activity, transferring acyl groups; BP: generation of precursor metabolites and energy; BP: catabolic process; CC: mitochondrion; BP: cofactor metabolic process; CC: protein complex; BP: biosynthetic process; BP: cellular nitrogen compound metabolic process
D0AAR5; F2QAG2; Q381B3; Q04933	4	Dihydrolipoyl dehydrogenase	50.217	34.9	12	12	476	BP: carbohydrate metabolic process; BP: generation of precursor metabolites and energy; MF: oxidoreductase activity; BP: catabolic process; BP: homeostatic process; BP: cofactor metabolic process; MF: ion binding; BP: cellular amino acid metabolic process; BP: biosynthetic process; BP: cellular nitrogen compound metabolic process
C9ZVC8; Q57YX5	2	Electron transfer protein	27.128	24.9	6	6	241	BP: small molecule metabolic process; BP: generation of precursor metabolites and energy; MF: oxidoreductase activity
D0A1M7; P86934; P86939; P86933; C1K9W7; D0A1M9; Q38C34	7	Elongation factor 1-alpha	48.974	24.3	10	5	448	MF: GTPase activity; MF: ion binding; MF: translation factor activity, RNA binding; CC: ribosome
D0A2I0; Q38BE4	2	Elongation factor 2	94.202	32.1	21	20	845	MF: GTPase activity; MF: ion binding
D0A1Y2; Q38BV6; Q9NDH8; Q9NDF5	4	Enolase	46.461	59.1	18	18	428	BP: carbohydrate metabolic process; BP: generation of precursor metabolites and energy; BP: catabolic process; BP: cofactor metabolic process; MF: ion binding; MF: lyase activity; CC: cytosol; BP: cellular amino acid metabolic process; CC: protein complex; BP: cellular nitrogen compound metabolic process; BP: biosynthetic process
C9ZLJ2; Q582Q0	2	Enoyl-CoA hydratase, mitochondrial	28.474	9.8	2	2	266	BP: biological_process; MF: molecular_function
C9ZU51; B5LEI1	2	Expression site-associated gene (ESAG) protein	52.496	12.1	4	2	479	MF: lipid binding
C9ZN16; Q585H6	2	Flagellar attachment zone protein 1	198.45	27.2	2	2	1747
Q26678; Q57UL8; C9ZW16; P17882; Q26677; C9ZW14; Q26680; Q57UL6	8	Flagellar calcium-binding protein TB-44A	45.808	28.6	5	5	406	MF: ion binding
D0A2V3; Q38B42; P07752	3	Fructose-bisphosphate aldolase	40.94	43.1	14	14	371	BP: small molecule metabolic process; BP: carbohydrate metabolic process; BP: generation of precursor metabolites and energy; BP: catabolic process; BP: cofactor metabolic process; MF: lyase activity; BP: cellular nitrogen compound metabolic process; BP: biosynthetic process
C9ZIT3; P13377; Q4GYJ4	3	Glucose-6-phosphate isomerase	67.426	4.5	3	3	606	BP: small molecule metabolic process; BP: carbohydrate metabolic process; BP: generation of precursor metabolites and energy; BP: catabolic process; BP: cofactor metabolic process; BP: biosynthetic process; BP: cellular nitrogen compound metabolic process; MF: isomerase activity
D0A7U9; Q26733; Q384Q5; D0A7U5	4	Glucose-regulated protein 78	71.303	31.4	14	14	652
O99877; Q38EX6; C9ZXU0	3	Glutamate dehydrogenase	111.72	16.5	14	14	990	MF: oxidoreductase activity; BP: catabolic process; BP: cellular amino acid metabolic process
D0A5S8; E7AIJ0; Q387B5	3	Glutaredoxin	10.445	35.1	4	4	94	MF: oxidoreductase activity; BP: homeostatic process
P22512; C9ZRA3; Q586Z5; Q586Z6; Q5ZPE0; A9DMT5; B7VF75; B7VF73; B7VF74	9	Glyceraldehyde-3-phosphate dehydrogenase, glycosomal	38.906	52.2	15	10	358	BP: small molecule metabolic process; BP: carbohydrate metabolic process; MF: oxidoreductase activity
C9ZZ45; D3KVM3; D3KVM4; Q38DE9; Q38DF2; Q9NJP9; Q38DF0; Q38DF3	8	Glycosomal glycerol kinase	56.234	38.9	17	17	511	BP: carbohydrate metabolic process; BP: lipid metabolic process; MF: kinase activity
C9ZVD5; P90593; Q26756; Q57YW0	4	Glycerol-3-phosphate dehydrogenase [NAD+],glycosomal	37.703	27.2	8	8	353	BP: carbohydrate metabolic process; CC: cytoplasm; MF: oxidoreductase activity; BP: catabolic process; BP: lipid metabolic process; CC: protein complex
D0A924; O60944; Q383C6	3	Glycosomal membrane protein	23.866	15.7	4	4	217	CC: peroxisome; BP: biological_process
C9ZJD2; Q586V2; P13735	3	Glycosomal phosphoenolpyruvate carboxykinase (Glycosomal protein p60)	58.419	6.3	3	3	524	BP: small molecule metabolic process; BP: carbohydrate metabolic process; BP: generation of precursor metabolites and energy; MF: lyase activity; MF: ion binding; BP: biosynthetic process
C9ZUW2; Q581Z5; Q9Y1A2	3	Golgi/lysosome glycoprotein 1	67.465	4.4	2	2	615
Q8WPS8; Q8IFI8	2	H25N7.12 protein	97.68	21.9	18	3	855
C9ZR44; Q585X3; C9ZR43	3	Heat shock 70 kDa protein, mitochondrial	71.343	12.3	7	7	656	MF: ion binding; MF: unfolded protein binding; BP: protein folding
D0A590; Q388X2	2	Heat shock protein	90.634	12.2	8	8	809
C9ZL02; Q57V53	2	Heat shock protein 20	15.711	18.6	2	2	140
Q383E5; P11145; D0A8Z6	3	Heat shock protein 70	75.235	43	25	21	689
D0A4N5; Q389P1; P12861	3	Heat shock protein 83 (Heat shock protein)	80.645	33.9	25	23	703	MF: ion binding; MF: unfolded protein binding; BP: protein folding; BP: response to stress
D0A1L5; D0A1L7; Q38C41; Q38C42; Q95PL2	5	Hexokinase	51.221	3.6	2	2	470	BP: small molecule metabolic process; BP: carbohydrate metabolic process; BP: generation of precursor metabolites and energy; BP: catabolic process; BP: homeostatic process; BP: cofactor metabolic process; MF: ion binding; BP: biosynthetic process; BP: cellular nitrogen compound metabolic process; MF: kinase activity
D0A4I4; D0A4I7; D0A4I8; Q389T1; O96761; Q389S0; Q389S5	7	Histone H2B	12.438	45	5	5	111	MF: DNA binding; CC: chromosome; CC: protein complex
C9ZPV3; C9ZPV5; C9ZPV8; D3TRZ4; Q57Z31	5	Histone H4	16.651	21.2	3	3	151	CC: nucleus; MF: DNA binding; CC: chromosome; CC: protein complex
C9ZWC6; Q57YP6; Q868H0	3	Inhibitor of cysteine peptidase	13.298	32.5	3	3	120
C9ZKK0; O15727; Q57ZL6	3	Inosine-adenosine-guanosine-nucleosidehydrolase (Iag-nucleoside hydrolase)	35.717	10.4	3	3	326
B2ZWC6; B2ZWC7; C9ZNB7; Q1WK60; Q1WK61; Q1WK62; Q1WK64; Q1WK66; Q1WK67; Q1WK68; Q1WK69; Q1WK70; Q1WK71; Q1WK72; Q1WK76; Q1WK82; Q1WK83; Q1WKD3; Q1WKD5; Q26714; Q26769; Q57VX6; Q57VX7; B2ZWC5; B2ZWC9; B2ZWD0; Q57VX3; Q57VX4; Q57VX8; Q1WKD6; C9ZNB3; C9ZNB4; C9ZNB6; Q1WK78; Q1WK81; Q1WK86	36	Invariant surface glycoprotein	58.094	4.4	2	2	522
D0A5M9; Q387G0	2	Isocitrate dehydrogenase [NADP]	46.746	18.9	6	6	412	BP: small molecule metabolic process; BP: generation of precursor metabolites and energy; BP: sulfur compound metabolic process; MF: oxidoreductase activity; BP: cellular nitrogen compound metabolic process
C9ZZD9; P69300; P69301; Q38D58	4	Kinetoplastid membrane protein KMP-11	10.945	62.6	6	6	91	BP: cell proliferation; BP: response to stress
C9ZWB8; D6XM23; Q7YXI0	3	Lysophospholipase	29.988	11.5	3	3	279	MF: molecular_function
D0A1U1; O15769; Q38BY9	3	Malate dehydrogenase	33.038	53.6	12	12	317	BP: small molecule metabolic process; BP: carbohydrate metabolic process; BP: generation of precursor metabolites and energy; MF: oxidoreductase activity
D0A746; Q385M3	2	Malic enzyme	63.06	6.8	2	2	570	BP: small molecule metabolic process; BP: generation of precursor metabolites and energy; MF: oxidoreductase activity; CC: mitochondrion; MF: ion binding
D0A1F2; Q38C91	2	Methionyl-tRNA synthetase	86.949	8.4	6	6	772	BP: sulfur compound metabolic process; CC: cytoplasm; MF: ion binding; BP: tRNA metabolic process; BP: cellular amino acid metabolic process; MF: ligase activity; BP: translation
Q382Y3; Q8WSH6	2	Microtubule-associated protein	13.96	14.2	2	2	120	BP: cell division; CC: cytoskeleton; BP: cytoskeleton organization; BP: cell cycle; BP: response to stress
Q4FKN8; Q4FKN7; Q389U9; D0A4H3; Q389U1; D0A4G3; Q26779	7	Microtubule-associated protein 2 (Fragment)	561.21	70.6	6	4	4880
C9ZVN9; Q57VZ2	2	Nucleoside phosphorylase	36.793	5.3	2	2	340	BP: small molecule metabolic process; BP: cellular nitrogen compound metabolic process; MF: molecular_function
D0A5M6; Q387G2; Q94774	3	Peptidyl-prolyl cis-trans isomerase	18.586	55.1	8	8	176	BP: cellular protein modification process; BP: protein folding; MF: isomerase activity
D0A0V5; Q387Q5	2	Peptidylprolyl isomerase-like protein	47.473	5.2	2	2	424	BP: protein folding; MF: molecular_function
C9ZZB2; Q38D86	2	Phosphoinositide-binding protein	48.041	6	2	2	418	MF: ion binding; MF: lipid binding
Q383T7; P21899	2	Polyubiquitin	76.471	56.6	4	2	684	MF: molecular_function
D0A6W5; Q385U7; Q9GV41	2	putative prostaglandin F synthase	30.861	14.2	4	4	275	MF: oxidoreductase activity
D0A282; Q9U8G2; Q38BM8	3	Proteasome activator protein pa26	25.068	22.2	5	5	230	CC: protein complex; CC: intracellular
D0A7M5; Q384W9; Q9NDA2	3	Proteasome subunit alpha type	27.734	8.1	2	2	246	BP: catabolic process; CC: protein complex; MF: peptidase activity; CC: intracellular
D0A3S0; P12865; Q38AE1	3	Protein disulfide isomerase (Bloodstream-specific protein 2)	55.447	21.6	10	10	496	BP: homeostatic process; MF: isomerase activity
Q388Z2; Q6WZI6; D0A564; Q388Z3; Q86DE0; Q7Z1X2	6	P-type H+-ATPase	100.5	7.3	6	6	919	MF: ATPase activity; BP: small molecule metabolic process; MF: ion binding; BP: cellular nitrogen compound metabolic process; BP: biosynthetic process; CC: cellular_component
C9ZK62; Q57ZD2	2	Pyruvate dehydrogenase E1 beta subunit	37.435	21.9	6	6	347	BP: carbohydrate metabolic process; BP: generation of precursor metabolites and energy; BP: sulfur compound metabolic process; MF: oxidoreductase activity; BP: catabolic process; CC: cytoplasm; BP: cofactor metabolic process; BP: cellular amino acid metabolic process; BP: biosynthetic process; BP: cellular nitrogen compound metabolic process; CC: protein complex
D0A589; Q388X3	2	Pyruvate dehydrogenase E1 component alpha subunit	42.38	11.4	4	4	377	MF: oxidoreductase activity
C9ZZZ0; P30616; C9ZZZ1; P30615; Q388I8	5	Pyruvate kinase	54.292	33.7	11	11	498	BP: small molecule metabolic process; BP: carbohydrate metabolic process; BP: generation of precursor metabolites and energy; BP: catabolic process; BP: cofactor metabolic process; MF: ion binding; BP: cellular nitrogen compound metabolic process; BP: biosynthetic process
D0A6L8	1	Retrotransposon hot spot (RHS) protein	98.223	20.4	17	2	856
D7SGA2; Q8T9M5	2	Retrotransposon hot spot (RHS) protein	97.709	20.5	17	2	857
Q584N8; Q8TA01; Q8TA00	3	Retrotransposon hot spot (RHS) protein	94.801	6.4	5	1	828
Q585G9	1	Retrotransposon hot spot (RHS) protein	76.512	12	7	1	673
Q8T9M3; Q8TA02	2	Retrotransposon hot spot (RHS1)	96.038	6.7	4	2	840
Q8T9M7; Q584M9; Q584N0; Q584N3	4	Retrotransposon hot spot (RHS2a)	93.652	6.9	5	4	817
Q8T9M4	1	Retrotransposon hot spot (RHS6a)	95.26	14.8	12	5	832
D0A883; Q384D1	2	Ribose 5-phosphate isomerase	16.826	29.9	3	3	154	BP: small molecule metabolic process; BP: carbohydrate metabolic process; BP: cofactor metabolic process; BP: cellular nitrogen compound metabolic process; MF: isomerase activity
C9ZZX2; P53028; Q383V8; Q26815	4	60S ribosomal protein L10a	24.466	14.6	2	2	213	MF: RNA binding; MF: structural constituent of ribosome; BP: ribosome biogenesis; CC: ribosome; BP: translation
C9ZXI9; Q38FD9	2	Ribosomal protein S7	23.71	10	3	3	201	MF: structural constituent of ribosome; BP: ribosome biogenesis; CC: ribosome; BP: translation
C9ZRF9; C9ZRG1; Q586F9; Q586G1; Q586G3; C9ZRG3; C9ZRG0	7	S-adenosylmethionine synthase	45.198	20.1	10	10	413	BP: sulfur compound metabolic process; BP: cofactor metabolic process; MF: ion binding; BP: cellular amino acid metabolic process; BP: cellular nitrogen compound metabolic process; BP: biosynthetic process; MF: transferase activity, transferring alkyl or aryl (other than methyl) groups
D0A7P1; Q384V4	2	Seryl-tRNA synthetase	53.726	11.1	5	5	478	CC: cytoplasm; MF: ion binding; BP: tRNA metabolic process; BP: cellular amino acid metabolic process; MF: ligase activity; BP: translation
C9ZUL0; D6XMQ7; Q67BJ9	3	Small GTP-binding protein Rab1	22.583	8.2	2	2	207	BP: nucleocytoplasmic transport; BP: signal transduction; MF: GTPase activity; MF: ion binding; CC: intracellular
C9ZY51; Q38EH6	2	Spermidine synthase	32.765	15.5	4	4	297	MF: molecular_function
Q57TV5; C9ZWE3	2	Succinate dehydrogenase flavoprotein	66.749	6.1	3	3	608	BP: small molecule metabolic process; BP: generation of precursor metabolites and energy; MF: oxidoreductase activity; MF: ion binding
D0A3H4; Q38AM2	2	Succinyl-CoA ligase [GDP-forming] beta-chain	54.823	15.4	6	6	506	BP: biological_process; MF: ion binding
C9ZKB8; Q582T6	2	Succinyl-CoA synthetase alpha subunit	31.333	19.7	5	5	300	BP: biological_process; MF: molecular_function
D0AAG3; Q2KN31; Q381J5; Q967T0; D0AA65; Q2KN30; Q381T3	7	Superoxide dismutase	21.867	10.7	2	2	197	MF: oxidoreductase activity; MF: ion binding
Q582J4; C9ZTP5	2	Thioredoxin	15.269	15.7	2	2	134	BP: homeostatic process; MF: isomerase activity
C9ZWG0; C9ZWG1; Q57TT7; Q57TT8	2	Translationally controlled tumor protein (TCTP)	19.134	11.8	2	2	169
P04789; D0A754; Q385L6	3	Triosephosphate isomerase, glycosomal	26.835	44.4	8	8	250	BP: small molecule metabolic process; BP: carbohydrate metabolic process; BP: generation of precursor metabolites and energy; BP: catabolic process; BP: cofactor metabolic process; BP: lipid metabolic process; BP: cellular nitrogen compound metabolic process; BP: biosynthetic process; MF: isomerase activity
C9ZL57; O77404; Q57WB2; Q57WB4	4	Tryparedoxin	15.76	55.9	6	6	143
C9ZXT5; Q26695; Q38EX8; Q71RY2; Q71SQ4	5	Tryparedoxin peroxidase	22.293	43.9	8	7	198	MF: oxidoreductase activity
C9ZUX7; D6XKT6; Q9GU47	3	Tryparedoxin peroxidase	25.5	16.9	4	4	225	MF: oxidoreductase activity
D0A6F3; Q386I0	2	Ubiquitin-conjugating enzyme	15.523	15.3	2	2	137
C9ZMR8; D6XFL0; Q583A1	3	Uncharacterized protein	16.196	44.3	7	7	149
Q57U18; Q57U10; Q57U16; C9ZRR1; Q57U12; Q57U14; C9ZRR3	7	Uncharacterized protein	41.049	30.2	8	8	381
C9ZLY3; Q581V1	1	Uncharacterized protein	41.849	54.7	13	13	373
C9ZMI9; Q583I9; C9ZM65; Q583J0	4	Uncharacterized protein	20.677	28.6	5	5	189	MF: molecular_function
Q57VL5	1	Uncharacterized protein	66.244	11.7	5	1	597	BP: transmembrane transport; CC: cellular_component
C9ZTR8; Q57VL1; Q57VL3; Q57VL6	4	Uncharacterized protein	66.158	11.7	5	2	597	BP: transmembrane transport; CC: cellular_component
D0A4S3; Q389K9	2	Uncharacterized protein	14.197	20	2	2	125
C9ZJQ8; Q586D8	2	Uncharacterized protein	158.49	23.6	25	25	1486
C9ZSS4; Q57WH0	2	Uncharacterized protein	145.11	7.8	5	5	1304	MF: molecular_function
C9ZSS9; Q57WH4	2	Uncharacterized protein	16.716	23.3	3	3	150
C9ZWF1; Q57TU7	2	Uncharacterized protein	68.924	3.3	2	2	606
Q57XH8	1	Uncharacterized protein	50.102	9.8	4	3	458
D0A5A3; Q388W4	2	Uncharacterized protein	110.11	4.8	3	3	1012
C9ZL20; Q57XJ6	2	Uncharacterized protein	52.995	7.3	3	3	482	MF: molecular_function
C9ZU33; Q57Y52	2	Uncharacterized protein	10.854	19.8	2	2	96	MF: ion binding
C9ZW37; Q57X18	2	Uncharacterized protein	36.924	11.7	3	3	332
Q380Y7; D0AAU7; E7BBN6	3	Putative uncharacterized protein	109.99	7.4	5	5	1003	MF: molecular_function
D0A6U1; Q385X1	2	Uncharacterized protein	13.907	30.6	3	3	124	MF: molecular_function
D0A0R5; Q387T8	2	Uncharacterized protein	36.281	12.4	3	3	314
Q38FS0; C9ZX89; C9ZX90; Q38FR8	4	Putative uncharacterized protein	85.782	10.2	5	5	756
D0A668	1	Uncharacterized protein	50.816	12.6	4	2	461
D0A109; Q38CJ9	2	Uncharacterized protein	16.226	18.9	2	2	148
C9ZTZ7; Q57Y72	2	Uncharacterized protein	26.124	8.5	2	2	234
C9ZRH9; Q586H9	2	Uncharacterized protein	51.719	3.5	2	2	453
C9ZPE5; Q57ZW9	2	Uncharacterized protein	43.177	5.7	2	2	369
D0A2X0; O44008; Q38B27	3	Valosin-containing protein homolog (Transitional endoplasmic reticulum atpase)	85.672	8.1	4	4	779	MF: ATPase activity; BP: cell division; CC: cytoplasm; MF: ion binding
Q26842; Q26839; Q9BKE7; P21840	4	Variant surface glycoprotein (Fragment)	53.964	45.3	17	16	517	BP: symbiosis, encompassing mutualism through parasitism; CC: plasma membrane
M4TB38; M4TB62	2	Variant surface glycoprotein 1228	48.321	4.4	2	2	453
M4SU87; M4SVE2; M4SWJ8	3	Variant surface glycoprotein 725	53.553	5	3	2	497	BP: symbiosis, encompassing mutualism through parasitism

## Sheet: Table S4
Table S4: Four bacterial endosymbiont proteins identified in the G. m. morsitans by LC-MS/MS.
UniProt IDs	No. of hits (variants/isoforms)	No. of hits (variants/isoforms)	Mol. weight [kDa]	Seq. coverage [%]	Peptides		Modulation
					Total	Unique	-Log t-test (p value)	t-test ratio (Infected vs. uninfected)
H6Q4L5	1	DNA-directed RNA polymerase subunit beta (W. glossinidia)	151.73	2.3	3	3	0.0192177	0.0539443
H6Q5M3	1	FliD family flagellar hook-associated protein (W. glossinidia)	57.592	10	3	3	0.929781	-1.71252
H6Q5M4	1	FliC family flagellar biosynthesis protein (W. glossinidia)	45.968	12.8	4	4	1.55576	-0.321069
Q2NW94	1	60 kDa chaperonin (S. glossinidius)	57.558	38.3	17	17	0.901818	1.32471

## Sheet: Table S5
Table S5: 276 protein groups that were variously up-regulated in the parasitized SG proteome of G. m. morsitans.
UniProt IDs	No. of hits (variants/isoforms)	Protein Name; [Abbreviations]	Mol. weight [kDa]	Seq. coverage [%]	Peptides		Up-regulation
					Total	Unique	-Log t-test (p-value)	t-test ratio (Infected vs. uninfected)
D3TRX3	1	Nucleoside diphosphate kinase; [NDK]	16.83	51	9	9	9.7821	3.42901
Q694B0	1	Putative thioredoxin peroxidase 3; [TPx-3]	26.608	42.8	8	8	6.22647	0.0980514
D3TRZ8	1	Putative gamma-glutamyl hydrolase; [GGH]	43.565	4.5	2	2	5.9192	1.29366
Q694A6	1	Putative thioredoxin peroxidase 2; [TrxP-2]	27.346	14.2	3	3	5.83	0.08
D3TQS8	1	Integrin beta	27.471	24.5	5	5	5.64428	2.01291
D3TM06	1	Chaperonin complex component TcP-1 theta subunit CCT8; [TcP-1θ]	60.02	11.8	5	5	5.56642	1.63794
D3TMK2	1	Ras-related small GTPase rho type	21.289	12	2	2	5.46914	1.32131
D3TLV7	1	Chaperonin complex component TcP-1 eta subunit CCT7; [TcP-1ζ]	59.292	10.9	4	4	5.46442	1.55813
D3TQ33	1	Ca2+/calmodulin-dependent protein kinase; [CaMK]	24.064	58.1	11	11	5.14164	2.72341
D3TMW2	1	Proteasome subunit beta type; [PSMB 4]	30.601	7.7	2	2	4.76146	1.37791
D3TNK0	1	Hypothetical conserved protein; (70% homologous to D. melanogaster Uracil-DNA degrading factor-like protein; [UDE])	37.228	10.8	4	4	4.69652	1.60246
D3TRW1; C9ZSJ4; C9ZSJ5; Q57YA3	4	Histone H2A	14.212	14.2	2	2	4.60618	2.88702
D3TM43; D0A5K8; Q387H6	3	Eukaryotic translation initiation factor 5a; [eIF5α]	17.854	18.1	2	2	4.58066	1.27116
H9TZT6	1	Stress-associated ER protein family member 2; [Serp-2]	42.284	17.6	5	4	4.21391	1.85355
D3TMK9	1	Chaperonin complex component TcP-1 zeta subunit; [TcP-1 ζ]	58.314	13.7	5	5	4.19819	1.89354
D3TMQ1	1	Mitochondrial methylglutaconyl-CoA hydratase; [AUH]	31.879	19.1	4	4	4.17678	1.60327
D3TMA1	1	Tetraspanin 42Ed; [Tsp42Ed]	25.291	13.5	3	3	3.9834	2.04549
D3TLC7	1	Isovaleryl-CoA dehydrogenase; [IVD]	46.634	5.7	2	2	3.84354	1.47581
D3TPR8	1	Translin	28.855	14.4	3	3	3.66156	1.36858
D3TMM3	1	Vacuolar H+-ATPase v0 sector subunit D; [V-ATPaseD]	39.805	19.1	4	4	3.60232	1.65834
D3TNI0	1	Hypothetical conserved protein; Zinc finger C4 and HLH domain containing kinases domain subfamily of choline kinases; [CHK]	47.881	25.1	9	9	3.44488	0.345356
D3TRY4; Q9BMF6	1	Putative cathepsin B-like cysteine proteinase; [CatB]	38.221	14.1	4	4	3.37246	0.897217
D3TP54	1	Actin-related protein ARP2/3 complex subunit ARPC3; [ARPC3]	20.502	15.8	2	2	3.30564	1.10222
D3TMA2	1	Putative GTp-binding protein; [GTPBP]	44.935	6.3	2	2	3.23824	0.584429
D3TPP1	1	Downstream of receptor kinase; [Drk]	24.434	13.7	3	3	3.19426	1.40438
D3TLP7; C9ZIG9; Q4GYX7; Q9TWV9	1	Putative histone H3	14.75	12.8	2	2	3.11239	2.7056
D3TLS2	4	Mitochondrial NADH-ubiquinone oxidoreductase 24 kDa subunit; [nuo-24]	26.829	13.2	3	3	3.08435	1.42237
D3TNX3	1	Angiopoietin-like salivary protein; [ANGPTL]	39.858	33.2	9	9	3.04809	0.735302
D3TRU9	1	Dihydrolipoyl dehydrogenase; [DLD]	53.276	54.3	19	19	3.01432	0.142799
D3TR30; Q27U48	2	Glossina Tubulin (β-1); [TUBB-1]	50.161	66.2	22	22	3.00075	0.679993
D3TQ27	1	Actin depolymerizing factor; [ADF]	17.167	73	12	12	2.98804	0.475458
D3TNH8	1	Ubiquitin C-terminal hydrolase; [uCHL1]	25.927	32.6	6	6	2.94426	0.431183
D3TRM9	1	Superoxide dismutase [Cu-Zn]; [SOD-1]	15.77	62.1	8	8	2.92505	0.198745
Q2PQQ0	1	Serine protease inhibitor 4; [Serp-4]	46.316	38.7	15	15	2.90942	0.40737
D3TNC5	1	Retrotransposon protein; [RHS]	28.099	17.4	3	3	2.87283	1.12404
D3TNC2	1	Radixin	68.053	51.3	32	32	2.77912	0.695057
D3TSC9	1	Filamin alpha; [FLNA]	90.572	50	32	32	2.76664	0.253859
D3TMB8; Q694A3	2	Superoxide dismutase [Mn], mitochondrial; [SOD-2]	24.634	33.3	7	7	2.73683	0.239299
D3TNF8	1	Proteasome subunit beta type; [PSMB 5]	31.002	19	5	5	2.69485	0.171234
D3TLM8	1	Multifunctional chaperone (14-3-3 zeta); [14-3-3-ζ]	28.213	59.7	13	11	2.63768	0.357405
Q0QHK6	1	1-pyrroline-5-carboxylate dehydrogenase 2; [P5CDH]	58.318	26.3	10	10	2.61185	0.93571
D3TQ55; D3TKT2	2	Hypothetical secreted protein (Fragment); Homologous (97%) to salivary secreted mucin (G. m. morsitans, [MUC]); Mucins may function as lubricant to tsetse mouthparts; similar to a virus-induced RNA 1-like protein; involved in antiviral defence	24.355	38	8	2	2.60456	1.07108
D3TNY0	1	Gelsolin; [GSN]	53.357	24.9	9	9	2.54975	0.778864
D3TSA4; D3TSA5	2	Farnesoic acid O-methyltransferase; [FAMeT]	32.166	31.6	5	5	2.54826	0.548598
D3TR05	1	Heat shock protein 60; [Hsp60]	60.79	57.1	31	31	2.48967	0.303012
D3TRM2	1	Fumarase	53.496	37.4	12	12	2.3745	0.437929
D3TLE7	1	Thioredoxin reductase-1; [TXNRD1]	54.256	51.7	17	17	2.33493	0.332929
D3TPU1	1	Hydroxyacyl-CoA dehydrogenase/enoyl-CoA hydratase; [HADHA]	31.945	42.8	12	12	2.32976	0.397786
D3TQD6; D3TKT4	2	Profilin (Fragment)	13.86	33.3	3	3	2.30895	0.518607
D3TRU3; Q694A0	1	Catalase (Fragment)	57.027	33.9	12	12	2.269	0.437582
D3TME4	1	Cytochrome c oxidase subunit Vb/COX4; [COX5B]	13.702	31.7	3	3	2.16039	0.348626
D3TME1	1	Annexin	35.431	63.6	17	14	2.14877	0.515064
D3TSA7	1	Glutathione S-transferase; [GST-1]	23.704	59.6	11	11	2.09138	0.515124
D3TMM4	1	Glutathione S-transferase; similar to glutathione S-transferase omega-1; [GSTO-1]	29.358	33.9	7	7	2.08189	0.407778
Q2PZ06	1	Lipophorin (Fragment)	94.557	18.6	14	14	2.05397	0.197141
D3TSB1; Q0QHK9	1	Isocitrate dehydrogenase 3 [NAD+] alpha subunit, mitochondrial; [IDH3A]	38.521	29.4	7	7	2.03211	0.268786
D3TMQ8	1	Glutamine synthetase; [GS]	44.028	4.2	2	2	2.02632	1.43604
D3TRS6	1	Annexin	36.073	46.6	15	15	2.02073	0.73637
D3TRP1	1	Multifunctional chaperone; similar to 14-3-3 protein epsilon [14-3-3-ε]	29.204	55.5	15	13	1.97301	0.393316
D3TLF8	1	Putative histone tail methylase; [HMT]	48.514	43.4	17	17	1.949	0.265127
D3TQG7; Q9BMF4	2	Alpha tubulin (Fragment); [TUBA]	49.908	55.1	19	12	1.92116	0.563667
D3TRI7	1	V-type proton ATPase subunit F; [ATP6V1F]	13.912	27.4	3	3	1.91707	0.233101
D3TLG1	1	Aldo/keto reductase; [AKR]	36.49	32.6	10	10	1.90889	0.463228
D3TRS8	1	Cytochrome c oxidase subunit Vib; [COX6B1]	10.919	56.5	5	5	1.85842	0.462142
D3TM34	1	Succinyl-CoA synthetase beta subunit; [SCS]	49.036	23.9	11	11	1.8069	0.490748
D3TN40	1	Proteasome subunit beta type; [PSMB-7]	29.679	14.7	4	4	1.79743	0.311486
D3TRQ9	1	Aldo-keto reductase; [AKR]	35.906	28.1	8	8	1.77766	0.28346
D3TN88	1	Alpha crystallin/Small heat shock protein [HSP20]	20.541	29.9	4	4	1.772	0.301478
D3TP07	1	Proteasome subunit alpha type; [PSMA 7.1]	28.049	28.2	6	6	1.75757	0.254375
D3TMJ7; D3TPA3	2	Ras-related small GTPase rho type	27.047	38.5	6	6	1.7381	0.285306
D3TSC7	1	Vacuolar H+-ATPase v1 sector subunit B; [ATP6V1B]	54.214	66.4	22	22	1.73298	0.158627
D3TRV9	1	Ribosomal protein S5a; [RPS5a]	25.535	20.3	4	3	1.72649	0.437493
D3TLR9; K7ZIJ5	2	Triosephosphate isomerase; [TPI or TIM]	27.072	70.4	15	15	1.72316	0.131337
D3TPS2; D3TPT0; D0A9H8; D0A9H9; P69097; P69098; Q382N3	7	Calmodulin; [CaM]	16.81	30.2	4	4	1.7104	0.609251
D3TMY6	1	Ubiquitin/40S ribosomal protein S27a fusion protein; [RpS27A]	25.771	56.3	4	2	1.69858	0.328816
D3TPU0	1	Mitochondrial chaperonin; [Hsp10]	11.27	43.7	4	4	1.66872	0.429326
D3TLR5	1	Mitochondrial complement component 1Q subcomponent-binding protein; [C1QBP]	29.825	19.7	4	4	1.64874	0.178865
D3TMT7	1	Peptidyl-prolyl cis-trans isomerase; [PpiC-type]	23.716	37.7	6	6	1.62327	0.324629
D3TQK0	1	Actin 5C	41.821	67.8	24	7	1.60937	0.284129
D3TS81	1	Mitochondrial F1F0-ATP synthase subunit E	8.9114	21.5	3	3	1.60084	0.419129
D3TN22	1	Cytochrome c oxidase subunit Va/COX6; [COX5A]	16.69	17.6	4	4	1.59407	0.421246
D3TRY9	1	Cytochrome c oxidase subunit IV/COX5b; [COX4]	20.967	17.1	3	3	1.59102	0.342148
D3TLZ0	1	Enoyl-CoA hydratase	31.816	48.8	14	14	1.54704	0.122926
D3TPL1	1	Heat shock protein cognate 4; [Hsc70-4]	60.841	46.2	24	22	1.52122	0.349635
D3TQD5	1	Small ubiquitin-related modifier 3; [SUMO]	10.328	35.2	3	3	1.49264	1.73175
D3TMH0	1	Translation initiation factor 5A; [eIF5A]	17.739	53.8	8	8	1.4731	0.124639
D3TQC9	1	Muscle LIM protein at 84B; [Mlp84B]	10.077	61.3	6	1	1.45714	0.316426
D3TSB7	1	Ubiquitin activating enzyme; [uBA1]	64.424	12.9	7	7	1.45441	0.361418
D3TPX7	1	α-carboxylesterase [αE7; also known as E3]	65.575	21.8	11	11	1.44455	1.57202
D3TQG3	1	Hypothetical conserved protein	15.867	39.5	4	4	1.40901	0.639331
D3TNQ0	1	ADP-ATP translocase; [ANT]	32.919	29	10	10	1.39759	0.832627
D3TLB8	1	Prohibitin; [PHB]	30.324	31.9	7	7	1.38795	0.553163
D3TQ47; Q8WS63	2	3-hydroxyisobutyrate dehydrogenase mitochondrial (Fragment); [HIBADH]	34.513	27.4	7	7	1.35859	0.174748
D3TPJ2	1	Ubiquinol cytochrome c reductase subunit; [QCR2]	46.288	25.1	7	7	1.35597	0.299752
D3TLD3	1	Vacuolar H+-ATPase v0 sector accessory subunit S1 Ac45; [ATP6AP1]	43.367	8.6	3	3	1.32993	0.927365
Q694A7	1	Putative peroxiredoxin;[PXN]	24.796	55	12	12	1.32459	0.348112
D3TQN6	1	Ubiquitin protein ligase; 100% homologous to ubiquitin-conjugative enzyme E2 G1 (Ceratitis capitata); [Ube2g1]	19.376	6.5	2	2	1.32276	0.854386
D3TMX6	1	ATP synthase subunit gamma; [Atp5c1]	33.043	22.8	6	6	1.32218	0.283277
D3TNQ2; D3TNQ3	2	High mobility group protein D; [HmgD]	12.685	22.5	3	3	1.30778	0.636476
D3TLG9	1	Succinyl coenzyme A synthetase flavoprotein subunit; [SdhA]	72.282	22.6	12	12	1.27417	0.246507
D3TLZ8	1	Rab protein geranylgeranyltransferase component A; [CHML]	50.052	57.8	21	21	1.24951	0.116751
D3TLH4	1	Glutamic pyruvate transaminase 2; [GPT2]	61.935	21.1	9	9	1.2439	0.18211
D3TP19	1	Heat shock protein 70; [Hsp70]	70.318	25	13	9	1.23598	0.341765
D3TMM8	1	Ras suppressor protein-1; [RSU1]	32.726	19.4	5	5	1.20652	0.432479
D3TLP9	1	T-complex protein 1 subunit alpha; [TcP-1α]	59.192	5	3	3	1.20554	1.42493
D3TR27	1	Gamma-interferon inducible lysosomal thiol reductase; [GILT]	26.621	25	4	4	1.1367	1.08486
D3TLJ8	1	Dihydrolipoamide S-acetyltransferase; [DLAT]	55.469	8.2	3	3	1.136	1.22626
D3TS59	1	Vacuolar H+-ATPase v1 sector subunit H; [ATP6V1H]	54.532	10.2	4	4	1.13477	1.08125
D3TN30	1	Cytochrome c; [cyt c]	11.768	54.6	7	7	1.13145	0.292335
D3TRZ7	1	Aspartate aminotransferase; [AspAT]	45.969	21.9	6	6	1.09806	1.31556
D3TP08	1	F-actin capping protein beta subunit; [Capzb]	31.291	10.5	2	2	1.08676	1.0706
D3TQH7; D3TQI1	2	Gmfb8a	25.238	52.8	10	2	1.06605	0.226885
D3TLG8; D3TKP1	2	Putative esterase (Fragment)	32.653	9.9	3	3	1.06177	0.819072
D3TPN5	1	Arginine kinase; [ArgK]	40.029	65.4	26	25	1.04912	0.186751
D3TP83	1	Diacetyl reductase/L-xylulose reductase; [DCXR]	25.654	25.1	6	6	1.04054	0.214829
D3TMV0	1	3-oxoacyl	27.402	24.8	5	5	1.02546	0.185783
D3TLJ6; D3TLJ7	2	Mitochondrial prohibitin-2; [PHB2]	36.64	9.7	3	3	1.01055	1.34175
L0LBH8	1	Cytochrome c oxidase subunit 2 (Fragment); [COXII]	26.304	26.4	5	5	0.996518	0.491065
D3TLC3	1	WW domain-containing protein; [Rsp5 or WWP]	29.172	15.3	3	3	0.987318	0.383016
D3TNE2	1	Proteasome subunit alpha type; [PSMA-5]	26.599	31	4	3	0.968537	0.904463
D3TMY5	1	Mitochondrial F1F0-ATP synthase subunit delta/ATP16	16.769	14.1	2	2	0.963989	0.340409
D3TPR7	1	Proline synthetase co-transcribed protein; [PROSC]	28.388	30	6	6	0.952993	0.0887009
D3TRA4	1	Transaldolase; [TAL]	37.217	20.5	5	5	0.952183	1.23039
D3TMR1	1	Chaperonin complex component TcP-1 beta subunit CCT2; [TcP-1 β]	58.051	24.9	8	8	0.937832	0.899878
D3TM62	1	Aspartate aminotransferase; [AST]	48.03	6.5	2	2	0.935015	0.763579
D3TM01	1	Adaptor protein enigma; [APS-enigma]	38.592	7.1	2	2	0.934977	0.829283
D3TN31	1	Translation initiation factor 2 alpha subunit; [eIF2-α]	38.939	5.6	2	2	0.934006	1.04759
D3TR87	1	Hypothetical conserved protein; 63% homologous to secernin-3 [Stomoxys calcitrans]; [Scrn3]	38.916	8.1	2	2	0.933961	0.916322
D3TMQ7	1	Dipeptidyl peptidase III; [DPP3]	82.131	18.9	12	12	0.933035	0.293478
D3TM10	1	Adenosylhomocysteinase; [AHCY]	47.383	13.2	5	3	0.932374	0.452549
D3TLC1	1	Fumarylacetoacetase; [FAH]	46.502	4.6	2	2	0.931432	0.893053
D3TPR2	1	Myosin essential light chain; [ELC]	16.572	27.2	3	3	0.931419	1.23859
D3TQ66	1	Proteasome subunit beta type; [PSMB-3]	23.373	21	3	3	0.931132	0.829108
D3TQM6	1	Membrane trafficking protein; 92% homologous to Transmembrane emp24 domain-containing protein eca (Drosophila yakuba); [Eca]	25.257	8.3	2	2	0.930894	1.17322
D3TLJ1	1	Bifunctional ATP sulfurylase adenosine 5-phosphosulfate kinase; [APS]	72.436	4.2	2	2	0.929592	0.728934
D3TLE4	1	Aspartyl tRNA synthetase; [DARS]	60.078	7.1	3	3	0.929372	0.888391
D3TQD0	1	20S proteasome regulatory subunit beta type PSMB1/PRE7; [ PSMB-1]	25.929	20.8	3	3	0.92692	0.155355
D3TRI2	1	Putative signal transduction protein p25; [p25-α]	21.396	12.3	3	3	0.926767	0.85555
D3TQB5	1	Pyruvate carboxylase; [PC]	83.546	17.9	11	10	0.924258	0.184847
D3TMP8	1	Heat shock protein 23; [Hsp23]	23.031	19.8	3	3	0.924062	0.288182
D3TRJ5	1	Cytochrome b-c1 complex subunit 7; [CytbC1]	13.551	28.8	3	3	0.923316	1.32683
D3TQQ6	1	Ca2+-binding protein; 93% homologous to programmed cell death protein 6 [Stomoxys calcitrans]; [PDCD6]	20.943	18.4	3	3	0.92094	1.06257
D3TMD3	1	Rab protein 14; [RAB14]	24.361	12.1	2	2	0.917798	0.718497
D3TNS8	1	NADH-ubiquinone oxidoreductase NUFS7/PSST/20 kDa subunit; [NDUFS7]	24.428	8.2	2	2	0.913527	0.843587
D3TS01	1	Nucleoside diphosphate kinase; [NDK]	18.846	49.4	7	7	0.913049	0.149204
D3TM85	1	Translocon-associated complex TRAP beta subunit; [TRAP]	21.437	20.5	2	2	0.904862	0.547196
D3TLJ9	1	Lysosomal-associated membrane protein; [lamp]	33.744	7.1	2	2	0.901082	0.244931
D3TPX1	1	Aldose 1-epimerase; [AEP]	40.479	6.3	2	2	0.898317	0.998464
D3TN45	1	Mitochondrial ATPase inhibitor IATP; [ATPIF1]	12.312	31.2	5	5	0.896604	0.448137
D3TRC7	1	Putative uncharacterized protein	27.404	50.2	13	13	0.885519	0.327085
D3TRL8; D3TQF5	1	Nucleoplasmin; [NPM]	17.981	16.9	2	2	0.880287	0.495731
D3TQ16; D3TQ21	1	RNA polymerase II protein Ral transcription factor; [BTF3]	17.832	11.2	2	2	0.875855	0.990472
D3TLF7	1	Cysteinyl-tRNA synthetase; [CARS]	61.682	11.4	4	4	0.87498	0.718378
D3TN75	1	Hypothetical conserved protein; 70% homoogous to Gmfb8 [G. m. morsitans]	23.745	20.8	3	3	0.873539	0.709792
D3TRY2	1	Porin	30.439	53.5	12	12	0.85239	0.32052
D3TPE8	1	DNA replication factor/protein phosphatase inhibitor SET/SPR-2; [SET]	30.06	4.3	2	2	0.835107	0.957047
D3TLN8	1	Phosphatase 2A at 29B; [Pp2A-29B]	65.632	4.7	2	2	0.810821	0.861921
D3TMD9	1	Heat shock protein beta-1; [HspB1]	20.251	32.2	3	1	0.804562	0.261047
D3TRQ0	1	Heat shock protein cognate 5; [Hsc70-5]	75.951	12.1	7	7	0.770481	0.995461
D3TM07	1	Chloride intracellular channel; [CLIC]	29.578	28	5	5	0.768673	0.919308
D3TLG2	1	Methylmalonate-semialdehyde dehydrogenase; [MSDH]	56.204	25	9	9	0.768325	0.219973
D3TNF0	1	Electron transfer flavoprotein beta subunit; [ETFB]	27.25	46.6	10	10	0.768053	0.153777
Q8IS37	1	Nitric oxide synthase (Fragment); [NOS]	17.168	14	2	2	0.763954	0.947065
D3TLS8	1	4-hydroxybutyrate coenzyme A transferase; [4-HB-CoAT]	52.19	8.2	3	3	0.763215	0.193409
Q8MX87	1	Transferrin	72.031	9.8	6	6	0.757886	0.826379
D3TRU2	1	Putative bifunctional leukotriene A4 hydrolase/aminopeptidase; [LTA4H]	69.384	18.3	8	8	0.73813	0.140849
D3TLM6	1	NADH-ubiquinone oxidoreductase NDUFS3/30kDa subunit; [NDUFS3]	30.061	31.9	7	7	0.73468	0.335833
D3TSA8; D3TSA9	1	Rab protein 7; []RAB7]	23.639	16.3	2	2	0.730488	0.325908
D3TN28	1	Chaperonin complex component TcP-1 gamma subunit CCT3;[TcP1- γ]	59.492	13.4	7	7	0.723886	0.912076
D3TRB1	1	Mitochondrial processing peptidase beta subunit; [PMPCB]	50.522	30.2	10	3	0.708854	0.379827
D3TQH6	1	Hypothetical conserved protein; 97% similar to Gmfb8A (G. m. morsitans); [Gmfb8A]	25.226	52.8	10	1	0.700798	0.808023
D3TRW4	1	ATP synthase subunit beta; [ATP5B]	54.579	64.3	21	20	0.698406	0.201838
D3TQS9; Q0QHL3	2	Probable citrate synthase, mitochondrial; [cts-1]	51.863	40.9	16	16	0.692751	0.138542
D3TMH7; D3TKZ6	2	Dihydropteridine reductase dHPR/QdPR (Fragment); [DHPR]	25.104	42.6	7	7	0.680094	0.205684
D3TM57	1	Glycogenin	53.106	26.7	9	9	0.669993	0.171712
D3TN06	1	Cytochrome b5; [Cyt-b5]]	13.128	36.8	5	5	0.666171	0.22893
Q694A5	1	Putative thioredoxin peroxidase 1; [TrxP-1]	21.886	62.4	10	9	0.656293	0.24369
D3TR91; D3TS17	2	Mitochondrial phosphate carrier protein; [PIC]	38.462	12.8	5	5	0.644028	0.951753
D3TPW0	1	Histone H2A	15.01	18.4	3	3	0.626188	0.353674
D3TRD7	1	Succinyl-CoA synthetase alpha subunit; [sucD]	34.99	17.2	4	4	0.616399	0.790078
D3TNS5	1	Hemoglobin-like flavoprotein; [hmp]	17.949	15.8	3	3	0.616376	0.190021
D3TQH3; Q8T4N0	2	Gmfb8	25.453	41.3	8	6	0.605543	0.164315
D3TMZ6; D3TMZ5	2	Gamma-glutamyl hydrolase; [GGH]	38.159	12.3	3	3	0.603412	0.37111
D3TLV9	1	Phosphoglycerate kinase; [PGK]	43.992	11.4	4	4	0.601774	0.710237
D3TP17	1	Ras-related GTPase; [RAP]	23.249	11.8	2	2	0.590175	0.579753
D3TP14	1	Electron transfer flavoprotein alpha subunit; [ETFA]	34.628	45.3	9	9	0.589316	0.113027
D3TR09	1	Succinate dehydrogenase Fe-s protein subunit; [SDHB]	33.698	13.5	4	4	0.585774	0.171429
D3TLB6	1	Annexin	35.622	24.5	7	4	0.579128	0.280063
D3TLN4	1	Dihydrolipoamide transacylase alpha-keto acid dehydrogenase E2 subunit; [BCKDC]	51.178	5.8	2	2	0.577607	0.267285
D3TNM3; D3TNM2	1	Putative glyoxalase	34.3	38.1	9	9	0.576083	0.0848219
D3TRW9	1	Fau hypothetical conserved protein; [fau]	14.473	55	5	4	0.569771	0.218091
D3TM02	1	Myosin light chain 2; [MYL2]	23.903	77.6	9	9	0.568118	0.179694
D3TS03	1	Endoplasmic reticulum glucose-regulated protein; [GRP]	82.084	40.8	25	22	0.560265	0.0906393
D3TQ70	1	Proteasome subunit alpha type; [PSMA-3]	28.027	17.4	4	4	0.554676	0.68619
D3TPA0	1	Cytochrome C1; [CytC1]	33.754	19.5	5	5	0.547292	0.341998
D3TN09	1	Proteasome subunit alpha type; [PSMA-1]	31.456	13.4	3	3	0.535853	0.686292
D3TLB1	1	Vacuolar H+-ATPase v1 sector subunit E; [ATP6V1E]	26.133	56.2	14	14	0.522427	0.0873806
D3TL47	1	Putative cysteine proteinase TIN-ag (Fragment); [TIN-Ag]	43.976	32.3	11	11	0.520651	0.383812
D3TQR2	1	Glutamate dehydrogenase; [GLDH]	60.994	50.8	22	22	0.512637	0.12993
D3TPS8; D3TPS7	2	Troponin C at 73F; [TpnC73F]	18.184	40.3	5	5	0.50105	0.268244
D3TLD0	1	3-hydroxyisobutyryl-coenzyme A hydrolase; [HIBCH]	42.047	22.9	7	7	0.498125	0.20411
D3TL85	1	Ribosomal protein S25 (Fragment); [RPS25]	13.083	22.4	3	3	0.491194	0.818529
D3TMT5	1	Peptidyl-prolyl cis-trans isomerase; [PpiC-type]	11.694	75	5	5	0.489184	0.207659
D3TLX8	1	Multiple inositol polyphosphate phosphatase; [MINPP]	54.769	3.6	2	2	0.483321	0.551405
D3TMY3	1	Pyruvate dehydrogenase E1 alpha subunit; [PDHA1]	44.536	15.1	6	6	0.461995	0.301485
D3TLY8	1	Phosphomannomutase; [PMM]	29.318	9.1	2	2	0.461329	0.464085
D3TMM2	1	Inorganic pyrophosphatase/nucleosome remodeling factor subunit ; [NURF38]	39.93	13.5	4	4	0.458394	0.460508
D3TMZ1	1	Endocytosis/signaling protein; [EHD-1]	61.021	2.8	2	2	0.446263	0.531823
D3TR42	1	ATP synthase subunit alpha; [atpA]	59.489	39.7	19	19	0.425988	0.11576
D3TM36	1	Putative dehydrogenase; [DH]	27.441	30.5	7	7	0.413857	0.101295
D3TLL4	1	Succinyl-CoA:3-ketoacid-coenzyme A transferase; [OXCT1]	55.369	59	26	26	0.409058	0.0668333
D3TRT5	1	Rab protein 5; [RAB5]	24.493	17.6	3	3	0.40797	0.466762
D3TQT0	1	Uncharacterized conserved protein; 70% homolous to Laminin subunit gamma-1 [Bactrocera cucurbitae]; [Lamc1]	24.192	12.7	3	3	0.396684	0.609399
D3TP78	1	Reductases	27.116	8.2	2	2	0.395811	0.840212
D3TLM5	1	Adenylate kinase; [ADK]	27.217	16.2	4	4	0.393181	0.525961
D3TQC7; Q694A2	2	Glutathione peroxidase; [GPx]	21.839	16.4	3	3	0.392987	0.0753419
D3TN04; Q694B0	2	Alkyl hydroperoxide reductase; [AhpC]	26.608	42.8	8	8	0.391005	0.0980514
D3TLT4	1	26S proteasome regulatory complex subunit RPN7/PSMD6; [PSMD-6]	45.492	6.4	2	2	0.380519	0.297872
D3TM80	1	Elongation factor Tu; [EF-Tu]	53.842	15	5	5	0.355463	0.191213
D3TR86; Q0QHL2	2	Aconitate hydratase (Fragment); [ACO]	85.669	51.8	30	30	0.353588	0.178328
D3TR71	1	Acetyl-CoA acetyltransferase; [ACAT]	41.795	21.4	5	5	0.344373	0.093991
Q2PZ04	1	Lipophorin (Fragment)	48.882	38.2	14	14	0.335563	0.0947657
D3TR96	1	ATP synthase subunit b; [atpF]	26.95	29.7	8	8	0.333403	0.162384
D3TS62	1	Troponin	47.321	27.9	13	13	0.320395	0.165088
D3TPG3	1	Translation elongation factor EF-1 gamma; [EF-1 γ]	49.451	20.4	8	8	0.309151	0.0633154
D3TSC5; D3TSC4	1	Calponin	20.892	61.7	9	9	0.303118	0.0700898
D3TPE1	1	60S ribosomal protein L13; [RPL13]	24.631	9	2	2	0.300026	0.439563
D3TMD6	1	Fructose-1,6-bisphosphatase; [FBP1]	36.469	20.8	5	5	0.27934	0.523336
D3TLI1	1	Troponin	24.523	36.1	9	9	0.277594	0.124374
Q2PZ05	1	Lipophorin (Fragment)	83.154	16.5	10	10	0.274018	0.0747345
D3TKN1	1	Ubiquitin C-hydrolase (Fragment); [UCHL]	22.819	18.9	4	4	0.268064	0.287191
D3TN18	1	Mitochondrial F1F0-ATP synthase subunit D/ATP7	20.622	52.2	7	7	0.266899	0.139517
D3TLI6	1	Vacuolar H+-ATPase v1 sector subunit A; [ATP6V1A]	68.224	64.7	30	28	0.259835	0.0676001
D3TSB0	1	Disulfide isomerase; [PDI]	55.631	22.2	8	8	0.256652	0.089407
D3TNT0	1	Thiol-disulfide isomerase; [PDI]	46.871	12.1	4	4	0.256219	0.318714
D3TQT3	1	Ribosomal protein L5; [RPL5]	34.114	14.5	4	4	0.253153	0.393738
D3TP61	1	Actin filament-coating protein tropomyosin; [ISS]	32.772	58.6	17	16	0.246941	0.0856295
D3TRI6	1	Hypothetical conserved protein; 70% homologou to O-acetyl-ADP-ribose deacetylase 1 [Musca domestica]; [OARD-1]	16.534	24.2	3	3	0.246464	0.0702953
D3TKP7	1	Nitric-oxide synthase (Fragment); NOS]	59.314	10.3	4	4	0.241491	0.0635829
D3TLF9	1	NAD-dependent malate dehydrogenase; MDH]	35.439	72.6	17	17	0.241358	0.0792882
D3TLL3	1	Phosphoglycerate mutase; [PGAM]	29.073	57.3	16	16	0.223106	0.0374443
D3TQA9	1	Ribosomal protein L19; [RPL19]	24.214	11.3	3	3	0.222478	0.3628
D3TPT6	1	Actin 87E	41.831	72.1	25	1	0.214218	0.0991882
D3TS02	1	Hypothetical conserved protein; 99% homologous to protein Mo25 [Bactrocera dorsalis]; [Mo25]	39.5	15.3	5	5	0.209754	0.0678692
A3FMN4	1	Tsal2 form B	43.967	87.9	50	2	0.208525	0.549068
D3TPG7	1	G protein beta subunit-like protein; [Gnblp]	35.617	12.6	3	3	0.204275	0.39067
RPL17	1	Ribosomal protein L17; [RPL17]	21.711	10.8	2	2	0.197193	0.366481
D3TNN2	1	Serine/threonine-protein phosphatase; [PSP]	34.578	11.9	3	3	0.185334	0.347033
D3TRU0; Q4U3L0	2	Glyceraldehyde-3-phosphate dehydrogenase; [GAPDH]	35.662	48	11	10	0.179641	0.0499029
D3TL10	1	Uroporphyrinogen decarboxylase (Fragment); [UROD]	39.519	25.1	5	5	0.178196	0.0563858
D3TLD9	1	Putative aminopeptidase	54.969	39.1	15	15	0.177456	0.0510337
D3TNP4	1	Elongation factor 1 beta/delta chain; [EF-1β/δ]	24.456	46.4	7	7	0.172491	0.050193
D3TPI6	1	Ribosomal protein S4; [RPS4]	27.258	16.9	4	4	0.147404	0.0741196
D3TQA5	1	Proteasome subunit alpha type; [PSMA-4]	29.176	21.5	6	6	0.140779	0.0462476
D3TS18	1	Hsp90 Co-chaperone p23; [p23]	20.951	13.3	2	2	0.13495	0.274428
D3TSB3	1	Metallopeptidase; [MMP]	43.845	19.8	8	8	0.133013	0.0482125
D3TS33	1	NADH dehydrogenase flavoprotein 1 ubiquinone; [NDUFV1]	51.558	13.1	5	5	0.130322	0.046979
D3TRY7	1	Crystallin alpha B; [CRYAB]	21.466	38.6	7	7	0.120409	0.0929925
D3TLT8	1	Short-chain alcohol dehydrogenase/3-hydroxyacyl-CoA dehydrogenase; [SDRs]	27.005	51.8	9	9	0.118179	0.0298821
D3TSD9	1	Hydroxyacyl-CoA dehydrogenase/enoyl-CoA hydratase; HADHA]	83.561	23.5	15	15	0.116097	0.0172591
D3TNV2	1	Enolase	47.505	55.3	20	20	0.11588	0.0295483
D3TRT6	1	Short-chain acyl-CoA dehydrogenase; [SCAD]	46.083	20.7	7	7	0.108757	0.0753524
D3TQP5	1	Glutathione S-transferase; [GST]	25.254	33.8	8	8	0.10164	0.0346095
D3TM93	1	Putative cargo transport protein EMp24; [EMp24]	23.676	15.9	3	3	0.0970087	0.0328252
D3TS67	1	Hypothetical conserved protein	39.4	12.7	4	3	0.0944301	0.0695786
D3TQ00	1	Myosin heavy chain; [MHC]	87.317	67.1	68	68	0.0936566	0.0839656
D3TQ28	1	Myosin class II heavy chain; [MYH2]	72.913	65.5	42	42	0.0879777	0.0801158
D3TLG3	1	Isocitrate dehydrogenase [NADP]; [IDH]	46.354	45.9	15	15	0.087388	0.0463646
D3TN69; Q27U54	1	Hsp70/Hsp90 organizing protein-like protein; [Hop]	56.047	3.5	2	2	0.0866552	0.169256
D3TSC6; D3TP27	2	Zeelin1	38.138	45.1	14	14	0.0646753	0.0966837
D3TPR9	1	Glutathione S-transferase; [GST]	25.471	59.6	9	9	0.0522669	0.0222274
D3TM69	1	Calreticulin	46.94	15.5	4	4	0.0515761	0.0203384
D3TR28	1	Calponin	20.152	81.5	15	15	0.0470417	0.012572
D3TR61; D3TR65; D3TR63	3	Myosin alkali light chain 1; [MYL1]	17.72	16.1	2	2	0.0435501	0.129631
D3TRV3	1	Seryl-tRNA synthetase; [SARS]	56.166	3.6	2	2	0.0347302	0.0656501
D3TMY0	1	Cystathionine beta-lyase	43.13	14.2	5	5	0.0309847	0.0153386
Q0QHL4	1	Pyruvate carboxylase (Fragment); [PC]	40.949	26.7	7	6	0.0233501	0.0150539
D3TLY7	1	Putative serine protease; [PREP]	82.084	16.5	10	10	0.0164008	0.00796954

## Sheet: Table S6
Table S6: Details of the 32 protein groups significantly up-regulated in the parasitized SG of G. m. morsitans.
UniProt IDs	No. of hits (variants/isoforms)	Protein Name; [Abbreviations]	Mol. weight [kDa]	Sequence coverage [%]	Peptides		Up-regulation
					Total	Unique	-Log t-test (p-value)	Significance	t-test ratio (Infected vs. uninfected)
D3TQ33	1	Ca2+/calmodulin-dependent protein kinase; [CaMK]	24.064	58.1	11	11	5.14164	+	2.72341
D3TMA1	1	Tetraspanin 42Ed; [Tsp42Ed]	25.291	13.5	3	3	3.9834	+	2.04549
D3TQS8	1	Integrin beta-PS	27.471	24.5	5	5	5.64428	+	2.01291
D3TMK9	1	Chaperonin complex component TcP-1 zeta subunit; [TcP-1 ζ]	58.314	13.7	5	5	4.19819	+	1.89354
H9TZT6	1	Stress-associated ER protein family member 2 [Serp-2]	42.284	17.6	5	4	4.21391	+	1.85355
D3TQD5	1	Small ubiquitin-related modifier 3 [SUMO]	10.328	35.2	3	3	1.49264	+	1.73175
D3TMM3	1	Vacuolar H+-ATPase v0 sector subunit D; [V-ATPaseD]	39.805	19.1	4	4	3.60232	+	1.65834
D3TM06	1	Chaperonin complex component TcP-1 theta subunit CCT8; [TcP-1θ]	60.02	11.8	5	5	5.56642	+	1.63794
D3TMQ1	1	Mitochondrial methylglutaconyl-CoA hydratase; [AUH]	31.879	19.1	4	4	4.17678	+	1.60327
D3TNK0	1	Hypothetical conserved protein; (70% homologous to D. melanogaster Uracil-DNA degrading factor-like protein; [UDE])	37.228	10.8	4	4	4.69652	+	1.60246
D3TPX7	1	α-carboxylesterase [αE7; also known as E3]	65.575	21.8	11	11	1.44455	+	1.57202
D3TLV7	1	Chaperonin complex component TcP-1 eta subunit CCT7	59.292	10.9	4	4	5.46442	+	1.55813
D3TLC7	1	Isovaleryl-CoA dehydrogenase; [IVD]	46.634	5.7	2	2	3.84354	+	1.47581
D3TMQ8	1	Mitochondrial Glutamine synthetase; [GS]	44.028	4.2	2	2	2.02632	+	1.43604
D3TLP9	1	T-complex protein 1 subunit alpha; [TcP-1α]	59.192	5	3	3	1.20554	+	1.42493
D3TLS2	1	Mitochondrial NADH-ubiquinone oxidoreductase 24 kDa subunit; [nuo-24]	26.829	13.2	3	3	3.08435	+	1.42237
D3TPP1	1	Downstream of receptor kinase; [Drk]	24.434	13.7	3	3	3.19426	+	1.40438
D3TMW2	1	Proteasome subunit beta type; [PMSB4]	30.601	7.7	2	2	4.76146	+	1.37791
D3TPR8	1	Translin	28.855	14.4	3	3	3.66156	+	1.36858
D3TLJ6; D3TLJ7	2	Prohibitin-like protein; [PHB2]	36.64	9.7	3	3	1.01055	+	1.34175
D3TRJ5	1	Cytochrome b-c1 complex subunit 7; [Cytbc1]	13.551	28.8	3	3	0.923316	+	1.32683
D3TMK2	1	Ras-related small GTPase rho type	21.289	12	2	2	5.46914	+	1.32131
D3TRZ7	1	Aspartate aminotransferase; [AspAT]	45.969	21.9	6	6	1.09806	+	1.31556
D3TRZ8	1	Putative gamma-glutamyl hydrolase; [GGH]	43.565	4.5	2	2	5.9192	+	1.29366
D3TPR2	1	Myosin essential light chain; [ELC]	16.572	27.2	3	3	0.931419	+	1.23859
D3TRA4	1	Transaldolase; [TAL]	37.217	20.5	5	5	0.952183	+	1.23039
D3TLJ8	1	Dihydrolipoamide S-acetyltransferase; [DLAT]	55.469	8.2	3	3	1.136	+	1.22626
D3TNC5	1	Retrotransposon protein; [RHS]	28.099	17.4	3	3	2.87283	+	1.12404
D3TP54	1	Actin-related protein ARP2/3 complex subunit ARPC3; [ARPC3]	20.502	15.8	2	2	3.30564	+	1.10222
D3TQ55; D3TKT2	2	Hypothetical secreted protein (Fragment); 97% homologous to salivary secreted mucin (G. m. morsitans); [MUC]	24.355	38	8	2	2.60456	+	1.07108
Q0QHK6	1	1-pyrroline-5-carboxylate dehydrogenase 2; [P5CDH]	58.318	26.3	10	10	2.61185	+	0.93571
D3TRY4; Q9BMF6	2	Putative cathepsin B-like cysteine proteinase; [CatB]	38.221	14.1	4	4	3.37246	+	0.897217

## Sheet: Table S7
Table S7: 81 protein groups down-regulated in parasitized SGs. Salivary secreted adenosine was significantly down-regulated.
UniProt IDs	No. of hits (variants/isoforms)	Protein Name	Mol. weight [kDa]	Seq. coverage [%]	Peptides		Down-regulation
					Total	Unique	-Log t-test (p-value)	Significance	t-test ratio (Infected vs. uninfected)
D3TQW6	1	Salivary secreted adenosine	41.221	29.2	20	2	1.12964	+	-1.96227
D3TP84	1	Vacuolar H+-ATPase v1 sector subunit G	13.9	21.4	3	3	0.824598		-1.26596
D3TSQ1	1	Hypothetical secreted protein	22.032	31.9	5	5	2.27974		-0.792614
A3RGB0	1	Glycine/glutamate-rich protein sgp1	10.547	16	3	3	2.46018		-0.790511
D3TL24	1	40S ribosomal protein S8 (Fragment)	23.736	10.6	2	2	0.57409		-0.775042
D3TP69; D3TP70	2	60s acidic ribosomal protein P1	11.294	50	3	3	0.383436		-0.761913
Q9NBA6; D3TQL1	2	Salivary antigen 5 variant	28.925	78.4	32	18	3.17831		-0.690743
Q95P65; D3TRV7	2	5-nucleotidase family salivary protein	62.064	67.2	37	37	3.06383		-0.582672
D3TS87; Q9NBA5	2	Tsal1 protein	45.613	87	45	20	2.16484		-0.580443
Q9U7C5	1	Salivary gland growth factor-2	58.222	57.1	40	40	2.09462		-0.540428
D3TMW5	1	Tsal2 protein	43.955	87.9	50	2	2.67192		-0.531404
A3FMN3; Q9NBA4	2	Tsal2 protein	44.001	84.5	48	9	1.88486		-0.52273
D3TN53	1	Clathrin adaptor complex medium subunit	57.957	5.8	3	3	1.20721		-0.522608
D3TM22	1	Vesicle coat complex COPII GTPase subunit SAR1	21.854	30.6	5	5	2.55253		-0.514121
D3TLK6	1	Salivary gland growth factor-1	56.59	78.9	66	5	3.59947		-0.485013
D3TLH6	1	Phosphoserine aminotransferase	40.227	5.2	2	2	0.239438		-0.481843
D3TKU2	1	Adenine deaminase (Fragment)	24.14	46.7	20	2	3.00748		-0.465573
D3TRU4	1	Ribosomal protein S3	29.634	14.8	4	4	1.30035		-0.44406
A3RGB2; D3TKU0	2	Putative salivary 5nucleotidase/apyrase (Fragment)	100.2	27.7	30	30	1.4152		-0.436041
D3TRK8	1	Adenylosuccinate synthase	51.339	9.2	4	4	1.9696		-0.435853
D3TLL5	1	Ribosomal protein L22	30.977	17.1	5	5	0.896433		-0.410713
D3TLZ1	1	ADP ribosylation factor 79F	20.688	45.6	7	5	2.14416		-0.384194
D3TQW4	1	Adenosine deaminase-related growth factor C	62.2	65.6	39	32	1.96141		-0.383463
D3TLI5	1	Dopamine N-acetyltransferase	27.222	33.5	5	5	1.18452		-0.368629
D3TR78	1	Lectin	19.762	63.3	16	16	2.09261		-0.361384
D3TSM2	1	Putative membrane protein	36.175	11.5	2	2	0.164993		-0.353817
D3TMC2	1	60s ribosomal protein L10A	24.538	30	5	5	1.11033		-0.33299
D3TRK1	1	Trehalose-6-phosphate synthase component TPS1	31.361	57.2	18	18	2.13775		-0.294767
D3TR49	1	Very-long-chain acyl-CoA dehydrogenase	68.224	9.1	4	4	0.676249		-0.282508
D3TR24; D3TR25	2	40S ribosomal protein S7	22.186	52.3	10	10	0.974921		-0.264199
Q8WS65; D3TRQ2	2	Ferritin	25.035	43.2	8	8	0.772718		-0.246703
Q9U7C6	1	Salivary gland growth factor-1	56.631	76.3	63	2	0.441007		-0.241121
D3TNM9; D3TNN0	2	Signal peptidase complex subunit	20.297	15.1	2	2	0.781785		-0.233719
D3TLX2	1	Thioredoxin/protein disulfide isomerase	47.552	13.9	6	6	2.3215		-0.224882
D3TMY7	1	40S ribosomal protein S20	13.496	28.3	3	3	1.51327		-0.209727
D3TS85	1	60s ribosomal protein L11	21.611	11.1	2	2	1.66125		-0.207514
D3TQG6	1	Eukaryotic initiation factor 4a	45.76	37.2	13	13	0.825267		-0.201134
D3TP87	1	Elongation factor 2	94.546	37.6	27	26	0.918955		-0.198723
Q0QHL0	1	Isocitrate dehydrogenase (NAD+) 2	40.649	4.8	2	2	0.090043		-0.193498
D3TRW0	1	40S ribosomal protein S12	15.198	61.2	5	5	0.374387		-0.191901
D3TQU5	1	60s ribosomal protein L14	19.323	25.3	4	4	0.482096		-0.188409
D3TMW6	1	Aspartyl protease	43.266	11.7	4	4	0.683615		-0.186299
D3TQ43	1	Gamma-glutamyl phosphate reductase	84.451	11.3	7	7	0.198599		-0.177402
D3TMR0	1	Mitochondrial F1F0-ATP synthase subunit OSCP/ATP5	22.163	56.1	9	9	0.522435		-0.172941
D3TRE3	1	Disulfide isomerase	57.44	40.9	19	19	0.666001		-0.169934
D3TMH5	1	Tyrosyl-tRNA synthetase	57.316	5.6	3	3	0.0718168		-0.160315
D3TME3	1	Glucose-6-phosphate isomerase	63.801	12.9	6	6	0.407706		-0.149434
D3TNV8	1	Elongation factor 1-alpha	50.403	60.9	18	13	0.79235		-0.145858
Q694A8	1	Putative peroxiredoxin (Fragment)	17.961	59.5	7	7	0.643064		-0.142547
D3TNM4	1	Microtubule-binding protein	19.776	61	8	8	0.556721		-0.141329
D3TLD6	1	40S ribosomal protein S21	9.2094	33.7	2	2	0.41601		-0.120876
D3TNV6	1	Medium-chain acyl-CoA dehydrogenase	46.177	38.8	16	16	0.867574		-0.106602
D3TRH2	1	Heat shock protein cognate 3	72.643	40.5	24	21	0.526361		-0.101556
D3TPU5; D3TKT1	2	Fructose-biphosphate aldolase (Fragment)	39.816	54.1	14	2	0.472962		-0.0995026
D3TQE7	1	Sec61 protein translocation complex beta subunit	10	36.7	3	3	0.18048		-0.0971209
D3TRP2	1	Putative transcriptional regulator DJ-1	25.05	53.5	9	9	0.39994		-0.0908125
D3TS86	1	40S ribosomal protein S16 (Fragment)	15.952	30.5	5	5	0.856535		-0.0861293
D3TMY2; Q694A6	2	Putative thioredoxin peroxidase 2	27.346	14.2	3	3	0.163238		-0.0827936
D3TRW2	1	Metalloexopeptidases	53.684	11.1	4	4	0.400429		-0.0770292
D3TL23	1	Mannose lectin ERGIC-53 (Fragment)	54.86	6.4	2	2	0.0840813		-0.0742896
D3TQA3	1	Malic enzyme	64.843	24.4	12	12	0.192616		-0.0709108
D3TLF0	1	Malate dehydrogenase	36.119	52.3	16	16	0.50887		-0.0704703
D3TQL8	1	60s acidic ribosomal protein P0	33.92	38.5	9	9	0.208244		-0.0679712
D3TRW6	1	Ribosomal protein L30	12.265	53.2	4	4	0.105925		-0.0590734
D3TLF5	1	Hsp70-interacting protein	44.253	17.8	5	5	0.119389		-0.0521127
D3TMF3	1	Pyruvate kinase	55.934	26	10	10	0.196666		-0.0418186
D3TP23	1	Translocon-associated complex TRAP gamma subunit	21.905	9.9	2	2	0.0358568		-0.0402722
D3TP00	1	Ribosomal protein S14b	16.245	32.5	5	5	0.134362		-0.0398342
D3TMP6	1	L-lactate dehydrogenase	35.915	7.8	2	2	0.0201687		-0.0385939
D3TN14	1	Membrane traffic protein	21.564	9.6	2	2	0.0467405		-0.0372222
D3TLV4	1	Rab protein 1	22.864	48.8	7	7	0.0855764		-0.0365364
D3TR32	1	40S ribosomal protein SA	30.252	45.9	9	9	0.116411		-0.035639
D3TMG7	1	Vacuolar H+-ATPase v1 sector subunit C	44.315	24.8	9	9	0.219711		-0.032994
D3TQP8; Q694A9	2	Putative peroxiredoxin	24.997	41	9	9	0.128134		-0.0316083
D3TQ30	1	Ribosomal protein S15Aa	14.757	38.5	5	4	0.0617405		-0.0311937
D3TRT1	1	Putative Tm2-PB	32.718	47.2	15	14	0.0788716		-0.0257533
D3TS79	1	Hypothetical conserved protein	32.304	15.1	4	4	0.0784723		-0.0235655
D3TKJ4	1	60S ribosomal protein L31	14.462	28.2	3	3	0.0547658		-0.0216762
D3TQN0	1	40S ribosomal protein S3a	30.534	9	3	3	0.0400906		-0.0187934
D3TQ38	1	PolyA-binding protein	71.28	4.7	3	3	0.0269646		-0.0144469
D3TKL3; D3TRJ3	2	Histone H3	15.388	10.3	2	2	0.11135		-0.0138712

## Sheet: Table S8
Table S8: Four host proteins not affected by parasite infection.
UniProt IDs	No. of hits (variants/isoforms)	Protein Name	Mol. weight [kDa]	Seq. coverage [%]	Peptides		Modulation
					Total	Unique	-Log t-test (p-value)	t-test ratio (Infected vs. uninfected)
D3TPH5	1	Methylenetetrahydrofolate dehydrogenase (bifunctional folD)	33.125	12.4	4	4	0.00136666	-0.000624975
D3TRD6	1	Glutathione S-transferase	25.969	41.9	9	9	0.00401485	-0.00168546
D3TLP3	1	Glutathione S-transferase theta-1	28.114	58.1	12	12	0.0102362	-0.00211652
Q2PYZ9	1	Iron regulatory protein	55.738	9.7	5	5	0.00248074	-0.00176764

## Sheet: Table S9
Table S9: GO terms associated with biological processes. Proteins involved in metabolism and cell/organelle reorganization were present amongst the key biological processes
GO Class ID	Definitions	Fractions	Counts
GO:0008152	Metabolism	0.2308	18
GO:0016043	Cell component organization	0.1026	8
GO:0006996	Organelle organization	0.0256	2
GO:0009058	Biosynthesis	0.0128	1
GO:0005975	Carbohydrate metabolism	0.0128	1
GO:0009056	Catabolism	0.0128	1
GO:0007049	Cell cycle	0.0128	1
GO:0030154	Cell differentiation	0.0128	1
GO:0007010	Cytoskeleton organization	0.0128	1
GO:0006091	Generation of precursor metabolites	0.0128	1
GO:0008150	Other biological processes	0.5513	43

## Sheet: Table S10
Table S10: GO terms associated with molecular functions. Majority of molecular functions were represented by proteins associated with catalytic, binding and hydrolase activities
GO Class ID	Definitions	Fractions	Counts
GO:0003824	Catalytic activity	0.1792	19
GO:0005488	Binding	0.1226	13
GO:0016787	Hydrolase activity	0.1038	11
GO:0005515	Protein binding	0.0472	5
GO:0016740	Transferase activity	0.0377	4
GO:0003676	Nucleic acid binding	0.0283	3
GO:0005215	Transporter activity	0.0189	2
GO:0008092	Cytoskeletal protein binding	0.0094	1
GO:0003677	DNA binding	0.0094	1
GO:0030234	Enzyme regulator activity	0.0094	1
GO:0016301	Kinase activity	0.0094	1
GO:0004518	Nuclease activity	0.0094	1
GO:0008233	Peptidase activity	0.0094	1
GO:0003723	RNA binding	0.0094	1
GO:0004871	Signal transducer activity	0.0094	1
GO:0005198	Structural molecule activity	0.0094	1
GO:0003674	Other molecular functions	0.3774	40

[truncated: 2 more sheets: Table S11, Table S12]
